# Supplementary material for: 2-(2-Benzyl­phen­yl)propan-2-ol
Source: Acta Crystallogr Sect E Struct Rep Online. 2011 Nov 12;67(Pt 12):o3302. doi: 10.1107/S1600536811047143 (PMC3238955; doi:10.1107/S1600536811047143)
Supplement: Supplementary file 1 [file e-67-o3302-sup1.cif]

##############################################################################
#                                                                            #
# This CIF contains the data in a paper accepted for publication in          #
# Acta Crystallographica Section E. It conforms to the requirements of       #
# Notes for Authors for Acta Crystallographica Section E, and has been       #
# peer reviewed under the auspices of the IUCr Commission on Journals.       #
#                                                                            #
# Full details of the Crystallographic Information File format               #
# are given in the paper "The Crystallographic Information File (CIF):       #
# a New Standard Archive File for Crystallography" by S. R. Hall, F. H.      #
# Allen and I. D. Brown [Acta Cryst. (1991), A47, 655-685].                  #
#                                                                            #
# The current version of the core CIF dictionary is obtainable from          #
# ftp://ftp.iucr.org/pub/cif_core.dic.                                       #
#                                                                            #
# Software is freely available for graphical display of the structure(s)     #
# in this CIF. For information consult the CIF software page                 #
# http://www.iucr.org/resources/cif/software.                                #
#                                                                            #
# This file may be used for bona fide research purposes within the           #
# scientific community so long as proper attribution is given to the journal # 
# article from which it was obtained.                                        #
#                                                                            #
##############################################################################
data_I
_audit_creation_method     SHELXL-97
_chemical_name_systematic
;
2-(2-Benzylphenyl)propan-2-ol
;
_chemical_name_common     ?
_chemical_formula_moiety     'C16 H18 O'
_chemical_formula_sum     'C16 H18 O'
_chemical_formula_iupac     'C16 H18 O'
_chemical_formula_weight     226.30
_chemical_melting_point     ?
_chemical_melting_point_gt     333
_chemical_melting_point_lt     335
_symmetry_cell_setting     monoclinic
_symmetry_space_group_name_H-M     'P 21/c'
_symmetry_space_group_name_Hall     '-P 2ybc'
loop_
    _symmetry_equiv_pos_as_xyz
    'x, y, z'
    '-x, y+1/2, -z+1/2'
    '-x, -y, -z'
    'x, -y-1/2, z-1/2'
_cell_length_a     12.2252(3)
_cell_length_b     17.2508(4)
_cell_length_c     16.7784(3)
_cell_angle_alpha     90.00
_cell_angle_beta     132.5490(10)
_cell_angle_gamma     90.00
_cell_volume     2606.79(10)
_cell_formula_units_Z     8
_cell_measurement_reflns_used     9880
_cell_measurement_theta_min     2.55
_cell_measurement_theta_max     28.28
_cell_measurement_temperature     200(2)
_exptl_crystal_description     'block'
_exptl_crystal_colour     'colourless'
_exptl_crystal_size_max     0.59
_exptl_crystal_size_mid     0.51
_exptl_crystal_size_min     0.34
_exptl_crystal_density_diffrn     1.153
_exptl_crystal_density_meas     ?
_exptl_crystal_density_method     'not measured'
_exptl_crystal_F_000     976
_exptl_absorpt_coefficient_mu     0.070
_exptl_absorpt_correction_type     multi-scan
_exptl_absorpt_process_details
;
(SADABS; Bruker, 2008)
;
_exptl_absorpt_correction_T_min     0.9006
_exptl_absorpt_correction_T_max     1.0000
_exptl_special_details     ?
_diffrn_ambient_temperature     200(2)
_diffrn_radiation_type     MoK\a
_diffrn_radiation_wavelength     0.71073
_diffrn_radiation_source     'fine-focus sealed tube'
_diffrn_radiation_monochromator     graphite
_diffrn_measurement_device_type     'Bruker APEXII CCD'
_diffrn_measurement_device     ?
_diffrn_measurement_method     '\f and \w scans'
_diffrn_reflns_number     24429
_diffrn_reflns_av_R_equivalents     0.0149
_diffrn_reflns_av_sigmaI/netI     0.0156
_diffrn_reflns_theta_min     2.03
_diffrn_reflns_theta_max     28.31
_diffrn_reflns_theta_full     28.31
_diffrn_measured_fraction_theta_max     0.998
_diffrn_measured_fraction_theta_full     0.998
_diffrn_reflns_limit_h_min     -16
_diffrn_reflns_limit_h_max     16
_diffrn_reflns_limit_k_min     -23
_diffrn_reflns_limit_k_max     21
_diffrn_reflns_limit_l_min     -22
_diffrn_reflns_limit_l_max     20
_refine_special_details
;
;
_reflns_number_total     6480
_reflns_number_gt     5035
_reflns_threshold_expression     I>2sigma(I)
_refine_ls_structure_factor_coef     Fsqd
_refine_ls_matrix_type     full
_refine_ls_R_factor_all     0.0691
_refine_ls_R_factor_gt     0.0533
_refine_ls_wR_factor_gt     0.1328
_refine_ls_wR_factor_ref     0.1476
_refine_ls_goodness_of_fit_ref     1.045
_refine_ls_restrained_S_all     1.045
_refine_ls_number_reflns     6480
_refine_ls_number_parameters     311
_refine_ls_number_restraints     0
_refine_ls_hydrogen_treatment     constr
_refine_ls_weighting_scheme     calc
_refine_ls_weighting_details
         'calc w=1/[\s^2^(Fo^2^)+(0.0593P)^2^+0.9640P] where P=(Fo^2^+2Fc^2^)/3'
_atom_sites_solution_hydrogens     geom
_atom_sites_solution_primary     direct
_atom_sites_solution_secondary     difmap
_refine_ls_shift/su_max     0.000
_refine_ls_shift/su_mean     0.000
_refine_diff_density_max     0.670
_refine_diff_density_min     -0.571
_refine_ls_extinction_method     none
_refine_ls_extinction_coef     ?
_refine_ls_abs_structure_Flack     ?
loop_
    _atom_type_symbol
    _atom_type_description
    _atom_type_scat_dispersion_real
    _atom_type_scat_dispersion_imag
    _atom_type_scat_source
    'C' 'C' 0.0033 0.0016
                         'International Tables Vol C Tables 4.2.6.8 and 6.1.1.4'
    'H' 'H' 0.0000 0.0000
                         'International Tables Vol C Tables 4.2.6.8 and 6.1.1.4'
    'O' 'O' 0.0106 0.0060
                         'International Tables Vol C Tables 4.2.6.8 and 6.1.1.4'
_computing_data_collection     'APEX2 (Bruker, 2010)'
_computing_cell_refinement     'SAINT (Bruker, 2010)'
_computing_data_reduction     'SAINT (Bruker, 2010)'
_computing_structure_solution     'SHELXS97 (Sheldrick, 2008)'
_computing_structure_refinement     'SHELXL97 (Sheldrick, 2008)'
_computing_molecular_graphics
             'ORTEP-3 (Farrugia, 1997) and Mercury (Macrae <i>et al.</i>, 2008)'
_computing_publication_material
                            'SHELXL97 (Sheldrick, 2008) and PLATON (Spek, 2009)'
loop_
    _atom_site_type_symbol
    _atom_site_label
    _atom_site_fract_x
    _atom_site_fract_y
    _atom_site_fract_z
    _atom_site_U_iso_or_equiv
    _atom_site_adp_type
    _atom_site_calc_flag
    _atom_site_refinement_flags
    _atom_site_occupancy
    _atom_site_symmetry_multiplicity
    _atom_site_disorder_assembly
    _atom_site_disorder_group
    O O1 0.57510(11) -0.02752(6) 0.13404(8) 0.0415(2) Uani d . 1 1 . .
    H H1 0.4865 -0.0134 0.0848 0.062 Uiso d R 1 1 . .
    C C1 0.61107(17) -0.03064(8) 0.23555(12) 0.0402(3) Uani d . 1 1 . .
    C C2 0.77983(18) -0.02453(11) 0.32472(13) 0.0528(4) Uani d . 1 1 . .
    H H2A 0.8256 -0.0677 0.3183 0.079 Uiso calc R 1 1 . .
    H H2B 0.8096 -0.0267 0.3955 0.079 Uiso calc R 1 1 . .
    H H2C 0.8126 0.0247 0.3176 0.079 Uiso calc R 1 1 . .
    C C3 0.5637(2) -0.11099(9) 0.24153(17) 0.0610(5) Uani d . 1 1 . .
    H H3A 0.4554 -0.1156 0.1850 0.092 Uiso calc R 1 1 . .
    H H3B 0.5955 -0.1179 0.3126 0.092 Uiso calc R 1 1 . .
    H H3C 0.6098 -0.1509 0.2308 0.092 Uiso calc R 1 1 . .
    C C4 0.6403(3) 0.13895(10) 0.2002(2) 0.0778(7) Uani d . 1 1 . .
    H H4A 0.7456 0.1355 0.2687 0.093 Uiso calc R 1 1 . .
    H H4B 0.6259 0.1020 0.1487 0.093 Uiso calc R 1 1 . .
    C C11 0.53379(15) 0.03600(8) 0.24184(11) 0.0357(3) Uani d . 1 1 . .
    C C12 0.45154(19) 0.01992(9) 0.26930(13) 0.0477(4) Uani d . 1 1 . .
    H H12 0.4452 -0.0323 0.2840 0.057 Uiso calc R 1 1 . .
    C C13 0.3783(2) 0.07688(10) 0.27620(14) 0.0505(4) Uani d . 1 1 . .
    H H13 0.3235 0.0637 0.2956 0.061 Uiso calc R 1 1 . .
    C C14 0.38553(18) 0.15206(9) 0.25495(13) 0.0458(3) Uani d . 1 1 . .
    H H14 0.3343 0.1916 0.2579 0.055 Uiso calc R 1 1 . .
    C C15 0.46826(19) 0.16975(9) 0.22906(15) 0.0499(4) Uani d . 1 1 . .
    H H15 0.4744 0.2223 0.2155 0.060 Uiso calc R 1 1 . .
    C C16 0.54339(17) 0.11350(8) 0.22197(13) 0.0428(3) Uani d . 1 1 . .
    C C21 0.61156(17) 0.21996(8) 0.15524(13) 0.0428(3) Uani d . 1 1 . .
    C C22 0.70386(17) 0.27937(10) 0.22356(13) 0.0495(4) Uani d . 1 1 . .
    H H22 0.7828 0.2697 0.2987 0.059 Uiso calc R 1 1 . .
    C C23 0.6818(2) 0.35404(11) 0.1827(2) 0.0677(6) Uani d . 1 1 . .
    H H23 0.7459 0.3952 0.2294 0.081 Uiso calc R 1 1 . .
    C C24 0.5661(3) 0.36713(14) 0.0742(2) 0.0802(8) Uani d . 1 1 . .
    H H24 0.5495 0.4177 0.0455 0.096 Uiso calc R 1 1 . .
    C C25 0.4755(3) 0.30789(18) 0.00804(18) 0.0823(8) Uani d . 1 1 . .
    H H25 0.3949 0.3173 -0.0669 0.099 Uiso calc R 1 1 . .
    C C26 0.49900(19) 0.23568(14) 0.04793(15) 0.0637(5) Uani d . 1 1 . .
    H H26 0.4355 0.1948 0.0000 0.076 Uiso calc R 1 1 . .
    O O2 0.70453(11) -0.02771(7) 0.04946(8) 0.0462(3) Uani d . 1 1 . .
    H H2 0.6841 -0.0321 0.0880 0.069 Uiso d R 1 1 . .
    C C5 0.85971(15) -0.04565(9) 0.11354(12) 0.0438(3) Uani d . 1 1 . .
    C C6 0.8862(2) -0.04113(13) 0.03673(15) 0.0625(5) Uani d . 1 1 . .
    H H6A 0.8188 -0.0769 -0.0239 0.094 Uiso calc R 1 1 . .
    H H6B 0.9892 -0.0555 0.0757 0.094 Uiso calc R 1 1 . .
    H H6C 0.8677 0.0119 0.0091 0.094 Uiso calc R 1 1 . .
    C C7 0.8837(2) -0.12903(10) 0.15236(17) 0.0607(5) Uani d . 1 1 . .
    H H7A 0.8622 -0.1333 0.1989 0.091 Uiso calc R 1 1 . .
    H H7B 0.9870 -0.1440 0.1933 0.091 Uiso calc R 1 1 . .
    H H7C 0.8172 -0.1634 0.0898 0.091 Uiso calc R 1 1 . .
    C C8 0.81113(17) 0.13174(10) 0.07974(14) 0.0516(4) Uani d . 1 1 . .
    H H8A 0.7657 0.0919 0.0226 0.062 Uiso calc R 1 1 . .
    H H8B 0.7324 0.1520 0.0765 0.062 Uiso calc R 1 1 . .
    C C31 0.95608(15) 0.01350(9) 0.20631(11) 0.0376(3) Uani d . 1 1 . .
    C C32 1.07226(16) -0.01306(10) 0.31153(12) 0.0449(3) Uani d . 1 1 . .
    H H32 1.0915 -0.0671 0.3237 0.054 Uiso calc R 1 1 . .
    C C33 1.16028(18) 0.03729(11) 0.39872(13) 0.0538(4) Uani d . 1 1 . .
    H H33 1.2398 0.0179 0.4693 0.065 Uiso calc R 1 1 . .
    C C34 1.1315(2) 0.11554(12) 0.38212(14) 0.0579(4) Uani d . 1 1 . .
    H H34 1.1888 0.1504 0.4415 0.069 Uiso calc R 1 1 . .
    C C35 1.01901(19) 0.14296(10) 0.27878(14) 0.0530(4) Uani d . 1 1 . .
    H H35 1.0008 0.1972 0.2679 0.064 Uiso calc R 1 1 . .
    C C36 0.93098(16) 0.09365(9) 0.18956(12) 0.0416(3) Uani d . 1 1 . .
    C C41 0.86805(17) 0.19740(9) 0.05614(12) 0.0436(3) Uani d . 1 1 . .
    C C42 0.7984(2) 0.26888(10) 0.02209(14) 0.0553(4) Uani d . 1 1 . .
    H H42 0.7161 0.2775 0.0159 0.066 Uiso calc R 1 1 . .
    C C43 0.8475(3) 0.32829(10) -0.00309(15) 0.0645(5) Uani d . 1 1 . .
    H H43 0.7988 0.3771 -0.0261 0.077 Uiso calc R 1 1 . .
    C C44 0.9662(2) 0.31676(11) 0.00512(14) 0.0609(5) Uani d . 1 1 . .
    H H44 0.9992 0.3573 -0.0127 0.073 Uiso calc R 1 1 . .
    C C45 1.0364(2) 0.24642(12) 0.03907(15) 0.0602(5) Uani d . 1 1 . .
    H H45 1.1188 0.2382 0.0452 0.072 Uiso calc R 1 1 . .
    C C46 0.98818(18) 0.18725(10) 0.06445(14) 0.0523(4) Uani d . 1 1 . .
    H H46 1.0381 0.1387 0.0880 0.063 Uiso calc R 1 1 . .
loop_
    _atom_site_aniso_label
    _atom_site_aniso_U_11
    _atom_site_aniso_U_22
    _atom_site_aniso_U_33
    _atom_site_aniso_U_12
    _atom_site_aniso_U_13
    _atom_site_aniso_U_23
    O1 0.0422(5) 0.0485(6) 0.0408(5) 0.0068(4) 0.0309(5) 0.0031(4)
    C1 0.0500(8) 0.0371(7) 0.0435(7) 0.0075(6) 0.0357(7) 0.0070(6)
    C2 0.0503(9) 0.0608(10) 0.0449(8) 0.0198(8) 0.0312(8) 0.0135(7)
    C3 0.0907(14) 0.0371(8) 0.0856(13) 0.0084(8) 0.0718(12) 0.0095(8)
    C4 0.1053(16) 0.0417(9) 0.155(2) 0.0107(10) 0.1157(18) 0.0167(11)
    C11 0.0390(7) 0.0374(7) 0.0348(6) 0.0026(5) 0.0266(6) 0.0025(5)
    C12 0.0650(10) 0.0435(8) 0.0574(9) 0.0039(7) 0.0505(9) 0.0076(7)
    C13 0.0627(10) 0.0563(9) 0.0594(9) 0.0027(8) 0.0521(9) 0.0028(7)
    C14 0.0511(8) 0.0482(8) 0.0511(8) 0.0061(7) 0.0397(8) -0.0009(7)
    C15 0.0612(10) 0.0369(7) 0.0721(11) 0.0035(7) 0.0534(9) 0.0023(7)
    C16 0.0488(8) 0.0370(7) 0.0592(9) 0.0019(6) 0.0431(8) 0.0027(6)
    C21 0.0469(8) 0.0382(7) 0.0617(9) 0.0000(6) 0.0441(8) 0.0013(6)
    C22 0.0394(8) 0.0564(9) 0.0490(8) 0.0028(7) 0.0284(7) -0.0002(7)
    C23 0.0699(12) 0.0452(9) 0.1210(18) -0.0125(9) 0.0779(14) -0.0186(10)
    C24 0.1033(17) 0.0689(13) 0.131(2) 0.0483(13) 0.1041(18) 0.0576(14)
    C25 0.0711(13) 0.130(2) 0.0627(12) 0.0475(15) 0.0519(12) 0.0401(14)
    C26 0.0414(8) 0.0981(15) 0.0513(9) -0.0025(9) 0.0312(8) -0.0142(10)
    O2 0.0325(5) 0.0694(7) 0.0390(5) -0.0031(5) 0.0250(4) -0.0037(5)
    C5 0.0329(7) 0.0575(9) 0.0430(7) -0.0033(6) 0.0264(6) -0.0094(6)
    C6 0.0501(9) 0.0949(14) 0.0561(10) -0.0121(9) 0.0413(9) -0.0238(9)
    C7 0.0496(9) 0.0517(10) 0.0764(12) -0.0062(8) 0.0407(9) -0.0144(9)
    C8 0.0389(8) 0.0609(10) 0.0589(9) 0.0083(7) 0.0346(8) 0.0143(8)
    C31 0.0324(6) 0.0485(8) 0.0387(7) -0.0004(6) 0.0267(6) -0.0020(6)
    C32 0.0381(7) 0.0542(9) 0.0436(8) 0.0022(6) 0.0281(7) 0.0033(6)
    C33 0.0401(8) 0.0783(12) 0.0377(8) -0.0057(8) 0.0242(7) -0.0019(7)
    C34 0.0540(9) 0.0730(12) 0.0513(9) -0.0205(9) 0.0375(8) -0.0225(8)
    C35 0.0561(9) 0.0486(9) 0.0644(10) -0.0069(7) 0.0448(9) -0.0094(7)
    C36 0.0372(7) 0.0492(8) 0.0463(8) 0.0002(6) 0.0314(7) 0.0001(6)
    C41 0.0424(7) 0.0478(8) 0.0458(8) 0.0049(6) 0.0319(7) 0.0033(6)
    C42 0.0642(10) 0.0543(10) 0.0572(10) 0.0153(8) 0.0450(9) 0.0058(8)
    C43 0.0912(14) 0.0414(9) 0.0548(10) 0.0062(9) 0.0469(11) 0.0019(7)
    C44 0.0717(12) 0.0561(10) 0.0462(9) -0.0214(9) 0.0364(9) -0.0070(8)
    C45 0.0528(10) 0.0733(12) 0.0604(10) -0.0111(9) 0.0406(9) -0.0002(9)
    C46 0.0474(9) 0.0530(9) 0.0646(10) 0.0060(7) 0.0412(8) 0.0072(8)
_geom_special_details
;
;
loop_
    _geom_bond_atom_site_label_1
    _geom_bond_atom_site_label_2
    _geom_bond_site_symmetry_2
    _geom_bond_distance
    _geom_bond_publ_flag
    O1 C1 . 1.4437(16) ?
    O1 H1 . 0.8400 ?
    C1 C2 . 1.527(2) ?
    C1 C3 . 1.531(2) ?
    C1 C11 . 1.5364(19) ?
    C2 H2A . 0.9800 ?
    C2 H2B . 0.9800 ?
    C2 H2C . 0.9800 ?
    C3 H3A . 0.9800 ?
    C3 H3B . 0.9800 ?
    C3 H3C . 0.9800 ?
    C4 C21 . 1.512(2) ?
    C4 C16 . 1.522(2) ?
    C4 H4A . 0.9900 ?
    C4 H4B . 0.9900 ?
    C11 C12 . 1.3881(19) ?
    C11 C16 . 1.4018(19) ?
    C12 C13 . 1.386(2) ?
    C12 H12 . 0.9500 ?
    C13 C14 . 1.364(2) ?
    C13 H13 . 0.9500 ?
    C14 C15 . 1.378(2) ?
    C14 H14 . 0.9500 ?
    C15 C16 . 1.396(2) ?
    C15 H15 . 0.9500 ?
    C21 C26 . 1.363(2) ?
    C21 C22 . 1.374(2) ?
    C22 C23 . 1.397(3) ?
    C22 H22 . 0.9500 ?
    C23 C24 . 1.372(3) ?
    C23 H23 . 0.9500 ?
    C24 C25 . 1.357(4) ?
    C24 H24 . 0.9500 ?
    C25 C26 . 1.350(3) ?
    C25 H25 . 0.9500 ?
    C26 H26 . 0.9500 ?
    O2 C5 . 1.4464(17) ?
    O2 H2 . 0.8399 ?
    C5 C7 . 1.523(2) ?
    C5 C6 . 1.529(2) ?
    C5 C31 . 1.540(2) ?
    C6 H6A . 0.9800 ?
    C6 H6B . 0.9800 ?
    C6 H6C . 0.9800 ?
    C7 H7A . 0.9800 ?
    C7 H7B . 0.9800 ?
    C7 H7C . 0.9800 ?
    C8 C41 . 1.515(2) ?
    C8 C36 . 1.524(2) ?
    C8 H8A . 0.9900 ?
    C8 H8B . 0.9900 ?
    C31 C32 . 1.397(2) ?
    C31 C36 . 1.403(2) ?
    C32 C33 . 1.387(2) ?
    C32 H32 . 0.9500 ?
    C33 C34 . 1.375(3) ?
    C33 H33 . 0.9500 ?
    C34 C35 . 1.377(3) ?
    C34 H34 . 0.9500 ?
    C35 C36 . 1.394(2) ?
    C35 H35 . 0.9500 ?
    C41 C42 . 1.384(2) ?
    C41 C46 . 1.389(2) ?
    C42 C43 . 1.390(3) ?
    C42 H42 . 0.9500 ?
    C43 C44 . 1.377(3) ?
    C43 H43 . 0.9500 ?
    C44 C45 . 1.368(3) ?
    C44 H44 . 0.9500 ?
    C45 C46 . 1.382(2) ?
    C45 H45 . 0.9500 ?
    C46 H46 . 0.9500 ?
loop_
    _geom_angle_atom_site_label_1
    _geom_angle_atom_site_label_2
    _geom_angle_atom_site_label_3
    _geom_angle_site_symmetry_1
    _geom_angle_site_symmetry_3
    _geom_angle
    _geom_angle_publ_flag
    C1 O1 H1 . . 109.4 ?
    O1 C1 C2 . . 106.57(12) ?
    O1 C1 C3 . . 106.50(13) ?
    C2 C1 C3 . . 108.58(14) ?
    O1 C1 C11 . . 110.01(11) ?
    C2 C1 C11 . . 111.55(12) ?
    C3 C1 C11 . . 113.30(12) ?
    C1 C2 H2A . . 109.5 ?
    C1 C2 H2B . . 109.5 ?
    H2A C2 H2B . . 109.5 ?
    C1 C2 H2C . . 109.5 ?
    H2A C2 H2C . . 109.5 ?
    H2B C2 H2C . . 109.5 ?
    C1 C3 H3A . . 109.5 ?
    C1 C3 H3B . . 109.5 ?
    H3A C3 H3B . . 109.5 ?
    C1 C3 H3C . . 109.5 ?
    H3A C3 H3C . . 109.5 ?
    H3B C3 H3C . . 109.5 ?
    C21 C4 C16 . . 115.49(14) ?
    C21 C4 H4A . . 108.4 ?
    C16 C4 H4A . . 108.4 ?
    C21 C4 H4B . . 108.4 ?
    C16 C4 H4B . . 108.4 ?
    H4A C4 H4B . . 107.5 ?
    C12 C11 C16 . . 117.75(13) ?
    C12 C11 C1 . . 119.36(12) ?
    C16 C11 C1 . . 122.89(12) ?
    C13 C12 C11 . . 122.68(14) ?
    C13 C12 H12 . . 118.7 ?
    C11 C12 H12 . . 118.7 ?
    C14 C13 C12 . . 119.51(14) ?
    C14 C13 H13 . . 120.2 ?
    C12 C13 H13 . . 120.2 ?
    C13 C14 C15 . . 118.97(14) ?
    C13 C14 H14 . . 120.5 ?
    C15 C14 H14 . . 120.5 ?
    C14 C15 C16 . . 122.58(15) ?
    C14 C15 H15 . . 118.7 ?
    C16 C15 H15 . . 118.7 ?
    C15 C16 C11 . . 118.50(13) ?
    C15 C16 C4 . . 118.95(14) ?
    C11 C16 C4 . . 122.44(13) ?
    C26 C21 C22 . . 118.66(16) ?
    C26 C21 C4 . . 121.96(18) ?
    C22 C21 C4 . . 119.35(17) ?
    C21 C22 C23 . . 120.08(17) ?
    C21 C22 H22 . . 120.0 ?
    C23 C22 H22 . . 120.0 ?
    C24 C23 C22 . . 119.11(19) ?
    C24 C23 H23 . . 120.4 ?
    C22 C23 H23 . . 120.4 ?
    C25 C24 C23 . . 120.03(18) ?
    C25 C24 H24 . . 120.0 ?
    C23 C24 H24 . . 120.0 ?
    C26 C25 C24 . . 120.5(2) ?
    C26 C25 H25 . . 119.8 ?
    C24 C25 H25 . . 119.8 ?
    C25 C26 C21 . . 121.7(2) ?
    C25 C26 H26 . . 119.2 ?
    C21 C26 H26 . . 119.2 ?
    C5 O2 H2 . . 109.3 ?
    O2 C5 C7 . . 107.22(12) ?
    O2 C5 C6 . . 106.36(13) ?
    C7 C5 C6 . . 108.63(14) ?
    O2 C5 C31 . . 109.39(11) ?
    C7 C5 C31 . . 113.51(13) ?
    C6 C5 C31 . . 111.40(12) ?
    C5 C6 H6A . . 109.5 ?
    C5 C6 H6B . . 109.5 ?
    H6A C6 H6B . . 109.5 ?
    C5 C6 H6C . . 109.5 ?
    H6A C6 H6C . . 109.5 ?
    H6B C6 H6C . . 109.5 ?
    C5 C7 H7A . . 109.5 ?
    C5 C7 H7B . . 109.5 ?
    H7A C7 H7B . . 109.5 ?
    C5 C7 H7C . . 109.5 ?
    H7A C7 H7C . . 109.5 ?
    H7B C7 H7C . . 109.5 ?
    C41 C8 C36 . . 113.72(13) ?
    C41 C8 H8A . . 108.8 ?
    C36 C8 H8A . . 108.8 ?
    C41 C8 H8B . . 108.8 ?
    C36 C8 H8B . . 108.8 ?
    H8A C8 H8B . . 107.7 ?
    C32 C31 C36 . . 118.29(13) ?
    C32 C31 C5 . . 119.27(14) ?
    C36 C31 C5 . . 122.44(13) ?
    C33 C32 C31 . . 121.87(16) ?
    C33 C32 H32 . . 119.1 ?
    C31 C32 H32 . . 119.1 ?
    C34 C33 C32 . . 119.43(16) ?
    C34 C33 H33 . . 120.3 ?
    C32 C33 H33 . . 120.3 ?
    C33 C34 C35 . . 119.54(16) ?
    C33 C34 H34 . . 120.2 ?
    C35 C34 H34 . . 120.2 ?
    C34 C35 C36 . . 122.06(17) ?
    C34 C35 H35 . . 119.0 ?
    C36 C35 H35 . . 119.0 ?
    C35 C36 C31 . . 118.74(14) ?
    C35 C36 C8 . . 116.63(15) ?
    C31 C36 C8 . . 124.63(14) ?
    C42 C41 C46 . . 117.88(15) ?
    C42 C41 C8 . . 120.72(14) ?
    C46 C41 C8 . . 121.37(14) ?
    C41 C42 C43 . . 120.72(17) ?
    C41 C42 H42 . . 119.6 ?
    C43 C42 H42 . . 119.6 ?
    C44 C43 C42 . . 120.39(17) ?
    C44 C43 H43 . . 119.8 ?
    C42 C43 H43 . . 119.8 ?
    C45 C44 C43 . . 119.46(17) ?
    C45 C44 H44 . . 120.3 ?
    C43 C44 H44 . . 120.3 ?
    C44 C45 C46 . . 120.31(17) ?
    C44 C45 H45 . . 119.8 ?
    C46 C45 H45 . . 119.8 ?
    C45 C46 C41 . . 121.23(16) ?
    C45 C46 H46 . . 119.4 ?
    C41 C46 H46 . . 119.4 ?
loop_
    _geom_torsion_atom_site_label_1
    _geom_torsion_atom_site_label_2
    _geom_torsion_atom_site_label_3
    _geom_torsion_atom_site_label_4
    _geom_torsion_site_symmetry_1
    _geom_torsion_site_symmetry_2
    _geom_torsion_site_symmetry_3
    _geom_torsion_site_symmetry_4
    _geom_torsion
    _geom_torsion_publ_flag
    O1 C1 C11 C12 . . . . 129.43(14) ?
    C2 C1 C11 C12 . . . . -112.53(16) ?
    C3 C1 C11 C12 . . . . 10.4(2) ?
    O1 C1 C11 C16 . . . . -51.21(18) ?
    C2 C1 C11 C16 . . . . 66.83(18) ?
    C3 C1 C11 C16 . . . . -170.28(15) ?
    C16 C11 C12 C13 . . . . 0.9(2) ?
    C1 C11 C12 C13 . . . . -179.75(15) ?
    C11 C12 C13 C14 . . . . 0.3(3) ?
    C12 C13 C14 C15 . . . . -1.2(3) ?
    C13 C14 C15 C16 . . . . 1.1(3) ?
    C14 C15 C16 C11 . . . . 0.1(3) ?
    C14 C15 C16 C4 . . . . -176.00(18) ?
    C12 C11 C16 C15 . . . . -1.0(2) ?
    C1 C11 C16 C15 . . . . 179.59(14) ?
    C12 C11 C16 C4 . . . . 174.93(18) ?
    C1 C11 C16 C4 . . . . -4.4(3) ?
    C21 C4 C16 C15 . . . . -17.7(3) ?
    C21 C4 C16 C11 . . . . 166.40(17) ?
    C16 C4 C21 C26 . . . . -81.9(2) ?
    C16 C4 C21 C22 . . . . 100.1(2) ?
    C26 C21 C22 C23 . . . . -0.2(2) ?
    C4 C21 C22 C23 . . . . 177.91(14) ?
    C21 C22 C23 C24 . . . . 0.8(2) ?
    C22 C23 C24 C25 . . . . -0.3(3) ?
    C23 C24 C25 C26 . . . . -0.7(3) ?
    C24 C25 C26 C21 . . . . 1.3(3) ?
    C22 C21 C26 C25 . . . . -0.8(2) ?
    C4 C21 C26 C25 . . . . -178.88(16) ?
    O2 C5 C31 C32 . . . . 131.82(13) ?
    C7 C5 C31 C32 . . . . 12.12(18) ?
    C6 C5 C31 C32 . . . . -110.88(16) ?
    O2 C5 C31 C36 . . . . -47.57(17) ?
    C7 C5 C31 C36 . . . . -167.27(13) ?
    C6 C5 C31 C36 . . . . 69.72(18) ?
    C36 C31 C32 C33 . . . . 1.1(2) ?
    C5 C31 C32 C33 . . . . -178.27(13) ?
    C31 C32 C33 C34 . . . . 1.2(2) ?
    C32 C33 C34 C35 . . . . -2.2(2) ?
    C33 C34 C35 C36 . . . . 0.9(2) ?
    C34 C35 C36 C31 . . . . 1.4(2) ?
    C34 C35 C36 C8 . . . . -179.60(14) ?
    C32 C31 C36 C35 . . . . -2.39(19) ?
    C5 C31 C36 C35 . . . . 177.01(12) ?
    C32 C31 C36 C8 . . . . 178.73(12) ?
    C5 C31 C36 C8 . . . . -1.9(2) ?
    C41 C8 C36 C35 . . . . 51.16(19) ?
    C41 C8 C36 C31 . . . . -129.93(15) ?
    C36 C8 C41 C42 . . . . -129.26(16) ?
    C36 C8 C41 C46 . . . . 52.9(2) ?
    C46 C41 C42 C43 . . . . 0.1(3) ?
    C8 C41 C42 C43 . . . . -177.79(16) ?
    C41 C42 C43 C44 . . . . 0.2(3) ?
    C42 C43 C44 C45 . . . . -0.5(3) ?
    C43 C44 C45 C46 . . . . 0.3(3) ?
    C44 C45 C46 C41 . . . . 0.1(3) ?
    C42 C41 C46 C45 . . . . -0.3(3) ?
    C8 C41 C46 C45 . . . . 177.62(16) ?
loop_
    _geom_hbond_atom_site_label_D
    _geom_hbond_atom_site_label_H
    _geom_hbond_atom_site_label_A
    _geom_hbond_site_symmetry_A
    _geom_hbond_distance_DH
    _geom_hbond_distance_HA
    _geom_hbond_distance_DA
    _geom_hbond_angle_DHA
    O1 H1 O2 3_655 0.84 1.98 2.7997(14) 165.5
    O2 H2 O1 . 0.84 1.94 2.7486(14) 160.8
_iucr_refine_instructions_details
;
TITL ba415_s in P2(1)/n          New: P21/c
CELL  0.71073   12.2252   17.2508   16.7784    90.000   132.549    90.000
ZERR  8           0.0003    0.0004    0.0003     0.000     0.001     0.000
LATT   1
SYMM             - X ,    0.50000 + Y ,    0.50000 - Z
SFAC  C  H  O
UNIT   128  144   8
ACTA
BOND $H
CONF
HTAB
TEMP -73
OMIT 1  10   0
OMIT 2   8   0
EQIV $1 1-x,-y,-z
HTAB O1 O2_$1
HTAB O2 O1
HTAB C4 O1
HTAB C8 O2
L.S. 10
FMAP 2
PLAN -5
SIZE 0.338 0.611 0.686
WGHT    0.059300    0.964000
FVAR       0.21435
O1    3    0.575095   -0.027523    0.134037    11.00000    0.04216    0.04854 =
         0.04081    0.00312    0.03085    0.00684
AFIX   3
H1    2    0.486467   -0.013363    0.084807    11.00000   -1.50000
AFIX   0
C1    1    0.611073   -0.030645    0.235555    11.00000    0.05001    0.03713 =
         0.04349    0.00700    0.03566    0.00752
C2    1    0.779834   -0.024527    0.324720    11.00000    0.05033    0.06082 =
         0.04490    0.01347    0.03121    0.01979
AFIX 137
H2A   2    0.825596   -0.067665    0.318267    11.00000   -1.50000
H2B   2    0.809615   -0.026678    0.395528    11.00000   -1.50000
H2C   2    0.812606    0.024688    0.317593    11.00000   -1.50000
AFIX   0
C3    1    0.563707   -0.110986    0.241526    11.00000    0.09071    0.03710 =
         0.08561    0.00952    0.07181    0.00844
AFIX 137
H3A   2    0.455421   -0.115615    0.184961    11.00000   -1.50000
H3B   2    0.595538   -0.117904    0.312609    11.00000   -1.50000
H3C   2    0.609848   -0.150859    0.230831    11.00000   -1.50000
AFIX   0
C4    1    0.640338    0.138955    0.200218    11.00000    0.10535    0.04172 =
         0.15521    0.01675    0.11572    0.01071
AFIX  23
H4A   2    0.745586    0.135528    0.268732    11.00000   -1.20000
H4B   2    0.625880    0.101961    0.148658    11.00000   -1.20000
AFIX   0
C11   1    0.533785    0.036003    0.241840    11.00000    0.03905    0.03743 =
         0.03483    0.00248    0.02661    0.00257
C12   1    0.451537    0.019918    0.269301    11.00000    0.06498    0.04350 =
         0.05739    0.00760    0.05055    0.00390
AFIX  43
H12   2    0.445191   -0.032259    0.283961    11.00000   -1.20000
AFIX   0
C13   1    0.378294    0.076883    0.276203    11.00000    0.06271    0.05632 =
         0.05940    0.00276    0.05206    0.00267
AFIX  43
H13   2    0.323456    0.063652    0.295599    11.00000   -1.20000
AFIX   0
C14   1    0.385529    0.152060    0.254947    11.00000    0.05105    0.04819 =
         0.05108   -0.00087    0.03967    0.00605
AFIX  43
H14   2    0.334329    0.191620    0.257938    11.00000   -1.20000
AFIX   0
C15   1    0.468261    0.169754    0.229061    11.00000    0.06124    0.03694 =
         0.07209    0.00227    0.05336    0.00352
AFIX  43
H15   2    0.474393    0.222314    0.215510    11.00000   -1.20000
AFIX   0
C16   1    0.543392    0.113496    0.221970    11.00000    0.04878    0.03703 =
         0.05919    0.00275    0.04312    0.00186
C21   1    0.611560    0.219962    0.155235    11.00000    0.04692    0.03815 =
         0.06166    0.00134    0.04408   -0.00001
C22   1    0.703864    0.279373    0.223562    11.00000    0.03943    0.05640 =
         0.04897   -0.00024    0.02844    0.00282
AFIX  43
H22   2    0.782797    0.269653    0.298658    11.00000   -1.20000
AFIX   0
C23   1    0.681762    0.354043    0.182718    11.00000    0.06988    0.04523 =
         0.12102   -0.01860    0.07785   -0.01249
AFIX  43
H23   2    0.745945    0.395208    0.229428    11.00000   -1.20000
AFIX   0
C24   1    0.566111    0.367131    0.074237    11.00000    0.10332    0.06894 =
         0.13070    0.05763    0.10412    0.04829
AFIX  43
H24   2    0.549494    0.417688    0.045451    11.00000   -1.20000
AFIX   0
C25   1    0.475452    0.307889    0.008043    11.00000    0.07114    0.12961 =
         0.06270    0.04007    0.05194    0.04754
AFIX  43
H25   2    0.394856    0.317304   -0.066889    11.00000   -1.20000
AFIX   0
C26   1    0.498997    0.235678    0.047931    11.00000    0.04137    0.09808 =
         0.05126   -0.01421    0.03121   -0.00252
AFIX  43
H26   2    0.435522    0.194782    0.000013    11.00000   -1.20000
AFIX   0
O2    3    0.704532   -0.027705    0.049455    11.00000    0.03245    0.06940 =
         0.03897   -0.00369    0.02501   -0.00308
AFIX   3
H2    2    0.684143   -0.032104    0.088045    11.00000   -1.50000
AFIX   0
C5    1    0.859706   -0.045647    0.113543    11.00000    0.03285    0.05747 =
         0.04303   -0.00940    0.02639   -0.00332
C6    1    0.886235   -0.041135    0.036729    11.00000    0.05007    0.09486 =
         0.05607   -0.02379    0.04133   -0.01211
AFIX 137
H6A   2    0.818772   -0.076883   -0.023883    11.00000   -1.50000
H6B   2    0.989211   -0.055505    0.075723    11.00000   -1.50000
H6C   2    0.867727    0.011876    0.009111    11.00000   -1.50000
AFIX   0
C7    1    0.883652   -0.129026    0.152360    11.00000    0.04955    0.05165 =
         0.07638   -0.01438    0.04074   -0.00622
AFIX 137
H7A   2    0.862206   -0.133259    0.198890    11.00000   -1.50000
H7B   2    0.986961   -0.144034    0.193350    11.00000   -1.50000
H7C   2    0.817192   -0.163421    0.089810    11.00000   -1.50000
AFIX   0
C8    1    0.811131    0.131740    0.079737    11.00000    0.03888    0.06093 =
         0.05890    0.01432    0.03461    0.00825
AFIX  23
H8A   2    0.765665    0.091880    0.022603    11.00000   -1.20000
H8B   2    0.732442    0.152006    0.076508    11.00000   -1.20000
AFIX   0
C31   1    0.956078    0.013502    0.206306    11.00000    0.03236    0.04849 =
         0.03871   -0.00205    0.02673   -0.00043
C32   1    1.072257   -0.013060    0.311528    11.00000    0.03806    0.05415 =
         0.04362    0.00331    0.02813    0.00220
AFIX  43
H32   2    1.091491   -0.067144    0.323680    11.00000   -1.20000
AFIX   0
C33   1    1.160278    0.037288    0.398717    11.00000    0.04014    0.07832 =
         0.03769   -0.00185    0.02416   -0.00569
AFIX  43
H33   2    1.239779    0.017885    0.469301    11.00000   -1.20000
AFIX   0
C34   1    1.131491    0.115536    0.382122    11.00000    0.05404    0.07303 =
         0.05127   -0.02247    0.03746   -0.02052
AFIX  43
H34   2    1.188797    0.150436    0.441537    11.00000   -1.20000
AFIX   0
C35   1    1.019011    0.142960    0.278777    11.00000    0.05615    0.04861 =
         0.06435   -0.00943    0.04478   -0.00686
AFIX  43
H35   2    1.000836    0.197175    0.267942    11.00000   -1.20000
AFIX   0
C36   1    0.930982    0.093654    0.189561    11.00000    0.03720    0.04919 =
         0.04626    0.00009    0.03141    0.00015
C41   1    0.868046    0.197404    0.056143    11.00000    0.04239    0.04784 =
         0.04579    0.00330    0.03186    0.00493
C42   1    0.798370    0.268882    0.022092    11.00000    0.06425    0.05426 =
         0.05723    0.00580    0.04502    0.01530
AFIX  43
H42   2    0.716078    0.277451    0.015853    11.00000   -1.20000
AFIX   0
C43   1    0.847468    0.328291   -0.003089    11.00000    0.09117    0.04137 =
         0.05481    0.00189    0.04690    0.00624
AFIX  43
H43   2    0.798801    0.377140   -0.026097    11.00000   -1.20000
AFIX   0
C44   1    0.966232    0.316761    0.005116    11.00000    0.07174    0.05612 =
         0.04622   -0.00697    0.03638   -0.02145
AFIX  43
H44   2    0.999150    0.357312   -0.012655    11.00000   -1.20000
AFIX   0
C45   1    1.036445    0.246422    0.039073    11.00000    0.05276    0.07332 =
         0.06045   -0.00016    0.04060   -0.01114
AFIX  43
H45   2    1.118755    0.238210    0.045240    11.00000   -1.20000
AFIX   0
C46   1    0.988178    0.187255    0.064447    11.00000    0.04735    0.05304 =
         0.06465    0.00720    0.04116    0.00596
AFIX  43
H46   2    1.038083    0.138749    0.088002    11.00000   -1.20000
HKLF 4 1  1.0000  0.0000  0.0000  0.0000 -1.0000  0.0000 -1.0000  0.0000 -1.0000
REM  ba415_s in P2(1)/n          New: P21/c
REM R1 =  0.0533 for   5035 Fo > 4sig(Fo)  and  0.0691 for all   6480 data
REM    311 parameters refined using      0 restraints
END
WGHT      0.0593      0.9640
REM Highest difference peak  0.670,  deepest hole -0.571,  1-sigma level  0.038
Q1    1   0.5547  0.1359  0.1305  11.00000  0.05    0.67
Q2    1   0.6822  0.1027  0.1901  11.00000  0.05    0.29
Q3    1   0.9056 -0.0167  0.1645  11.00000  0.05    0.24
Q4    1   0.5573  0.0024  0.2325  11.00000  0.05    0.22
Q5    1   0.6820  0.0171  0.0384  11.00000  0.05    0.21
;
data_global
_journal_date_recd_electronic     2011-10-28
_journal_date_accepted     2011-11-08
_journal_name_full     'Acta Crystallographica, Section E'
_journal_year     2011
_journal_volume     67
_journal_issue     12
_journal_page_first     o3302
_journal_page_last     o3302
_journal_paper_category     QO
_journal_coeditor_code     HG5130
_publ_contact_author_name     'Dr Richard Betz'
_publ_contact_author_address
;
Department of Chemistry
Nelson Mandela Metropolitan University
Summerstrand Campus (South)
University Way
Summerstrand
PO Box 77000
Port Elizabeth 6031
South Africa
;
_publ_contact_author_email     'richard.betz@webmail.co.za'
_publ_contact_author_fax     '+27-41-504-4236'
_publ_contact_author_phone     '+27-41-504-4285'
_publ_section_title
;
2-(2-Benzylphenyl)propan-2-ol
;
loop_
    _publ_author_name
    _publ_author_address
    'Betz, Richard'
;
Nelson Mandela Metropolitan University
Summerstrand Campus
Department of Chemistry
University Way
Summerstrand
PO Box 77000
Port Elizabeth 6031
South Africa
;
    'Gerber, Thomas'
;
Nelson Mandela Metropolitan University
Summerstrand Campus
Department of Chemistry
University Way
Summerstrand
PO Box 77000
Port Elizabeth 6031
South Africa
;
    'Hosten, Eric'
;
Nelson Mandela Metropolitan University
Summerstrand Campus
Department of Chemistry
University Way
Summerstrand
PO Box 77000
Port Elizabeth 6031
South Africa
;
    'Siddaraju, B. P.'
;
University of Mysore
Department of Studies in Chemistry
Manasagangotri
Mysore 570 006
India
;
    'Yathirajan, Hemmige S.'
;
University of Mysore
Department of Studies in Chemistry
Manasagangotri
Mysore 570 006
India
;
    'Ramesha, A. R.'
;
R. L. Fine Chem.
Bangalore 560 064
India
;
