# Supplementary material for: 2-(2-Benzyl­phen­yl)propan-2-ol
Source: Acta Crystallogr Sect E Struct Rep Online. 2011 Nov 12;67(Pt 12):o3302. doi: 10.1107/S1600536811047143 (PMC3238955; doi:10.1107/S1600536811047143)
Supplement: Supplementary file 3 [file e-67-o3302-Isup3.hkl]

# 
# h,k,l, Fc-squared, Fo-squared, sigma(Fo-squared) and status flag 
# 
data_I
_shelx_title ' ba415_s in P2(1)/n          New: P21/c' 
_shelx_refln_list_code          4 
_shelx_F_calc_maximum      152.91 
_exptl_crystal_F_000       976.00 
_reflns_d_resolution_high  0.7493 
 
loop_ 
 _symmetry_equiv_pos_as_xyz 
 'x, y, z' 
 '-x, y+1/2, -z+1/2' 
 '-x, -y, -z' 
 'x, -y-1/2, z-1/2' 
 
_cell_length_a    12.2252 
_cell_length_b    17.2508 
_cell_length_c    16.7784 
_cell_angle_alpha  90.000 
_cell_angle_beta  132.549 
_cell_angle_gamma  90.000 
 
_shelx_F_squared_multiplier     1.000 
 
loop_ 
 _refln_index_h 
 _refln_index_k 
 _refln_index_l 
 _refln_F_squared_calc 
 _refln_F_squared_meas 
 _refln_F_squared_sigma 
 _refln_observed_status 
   1   0   0      954.39      818.06     45.27 o 
   3   0   0     2416.74     2486.24     24.59 o 
   4   0   0      260.56      296.19      3.35 o 
   5   0   0      104.93      114.89      1.71 o 
   6   0   0      170.53      210.85      2.76 o 
   7   0   0      466.92      497.36      5.61 o 
   8   0   0        4.83        9.62      0.96 o 
   9   0   0       41.83       30.25      2.83 o 
  10   0   0        9.15        3.92      1.96 o 
  11   0   0       28.06       21.98      2.61 o 
  12   0   0      123.17      129.50      5.22 o 
   1   1   0     4146.65     4049.11     40.01 o 
   2   1   0       13.98       10.73      0.44 o 
   3   1   0     2144.10     2006.04     14.01 o 
   4   1   0      110.11      109.38      1.11 o 
   5   1   0       18.84       16.62      0.58 o 
   6   1   0       77.58       68.31      1.54 o 
   7   1   0       87.85      100.09      1.34 o 
   8   1   0        1.57       -0.61      0.61 o 
   9   1   0      102.48      105.21      2.26 o 
  10   1   0        5.83        1.63      1.41 o 
  11   1   0        0.23       -0.21      1.61 o 
  12   1   0        0.00       -1.67      1.67 o 
   0   2   0     3612.91     3298.32     74.73 o 
   1   2   0      174.51      201.10      3.49 o 
   2   2   0      302.28      275.16      2.32 o 
   3   2   0      665.64      634.62      4.59 o 
   4   2   0     1525.15     1596.84     11.27 o 
   5   2   0       40.58       52.56      0.85 o 
   6   2   0     1066.45     1108.48      8.10 o 
   7   2   0       57.96       61.27      1.26 o 
   8   2   0      285.07      305.21      3.09 o 
   9   2   0        0.21       -0.35      0.96 o 
  10   2   0       89.87       71.14      3.70 o 
  11   2   0        0.11       -0.27      1.61 o 
   1   3   0    12195.04    11564.44     98.70 o 
   2   3   0       90.71       83.82      0.75 o 
   3   3   0       30.08       32.33      0.49 o 
   4   3   0      390.56      493.93      3.74 o 
   5   3   0     1914.56     1998.09     25.10 o 
   6   3   0      146.58      125.44      1.43 o 
   7   3   0      560.97      601.67      4.36 o 
   8   3   0      348.80      367.35      3.93 o 
   9   3   0        0.53        0.33      1.04 o 
  10   3   0       78.02       77.87      2.76 o 
  11   3   0       52.72       63.66      3.37 o 
   0   4   0      491.66      450.05      3.67 o 
   1   4   0        9.64       24.73      0.41 o 
   2   4   0       43.59       72.43      0.63 o 
   3   4   0       32.55       13.93      0.37 o 
   4   4   0     1051.60     1002.91      6.30 o 
   5   4   0      101.15       95.21      1.15 o 
   6   4   0       35.49       34.31      0.76 o 
   7   4   0        0.93        3.21      0.45 o 
   8   4   0       43.81       40.90      1.24 o 
   9   4   0      121.12      142.68      4.39 o 
  10   4   0        7.30       11.90      1.61 o 
  11   4   0       52.78       61.52      4.68 o 
   1   5   0     6472.06     6271.19     34.63 o 
   2   5   0       69.91       65.14      0.55 o 
   3   5   0        3.91        3.63      0.33 o 
   4   5   0      108.23      134.46      1.12 o 
   5   5   0      276.61      294.66      3.96 o 
   6   5   0       66.13       71.19      1.61 o 
   7   5   0       53.79       57.00      1.19 o 
   8   5   0      162.81      148.10      3.67 o 
   9   5   0        3.19        4.06      1.08 o 
  10   5   0       39.39       42.95      3.70 o 
  11   5   0       20.19       24.88      1.98 o 
   0   6   0     9267.08     9548.62     74.49 o 
   1   6   0       44.04       69.85      0.61 o 
   2   6   0      708.33      714.70      4.06 o 
   3   6   0       75.94       57.00      0.57 o 
   4   6   0       71.31       68.93      0.79 o 
   5   6   0       25.86       31.99      1.38 o 
   6   6   0       68.80       60.21      1.43 o 
   7   6   0      108.56      109.96      1.49 o 
   8   6   0       13.20       19.14      1.69 o 
   9   6   0        6.60        9.43      1.24 o 
  10   6   0        0.64       -1.02      1.36 o 
  11   6   0        0.09       -1.96      2.18 o 
   1   7   0     4133.30     4146.14     24.00 o 
   2   7   0     3104.32     3178.95     18.25 o 
   3   7   0       83.52       82.64      0.73 o 
   4   7   0     1383.53     1396.52     10.03 o 
   5   7   0       12.76       18.51      0.70 o 
   6   7   0       74.17       96.42      1.31 o 
   7   7   0       30.89       21.17      1.82 o 
   8   7   0       21.20       21.94      1.76 o 
   9   7   0      163.02      164.50      2.99 o 
  10   7   0       29.06       24.23      1.83 o 
  11   7   0        0.00        0.16      1.63 o 
   0   8   0     3563.34     4311.10     36.94 o 
   1   8   0      244.34      304.26      2.37 o 
   3   8   0        0.00       -0.69      0.81 o 
   4   8   0       15.29       25.89      0.66 o 
   5   8   0       23.23       16.28      0.71 o 
   6   8   0      150.52      133.73      1.63 o 
   7   8   0       84.12       78.15      3.13 o 
   8   8   0      212.20      231.65      5.77 o 
   9   8   0        0.85        2.34      1.15 o 
  10   8   0        3.82        3.65      1.63 o 
  11   8   0        0.45        0.34      1.52 o 
   1   9   0     1106.77     1154.23      7.25 o 
   2   9   0      902.75     1024.84      6.48 o 
   3   9   0      597.84      629.91      4.42 o 
   4   9   0       36.86       49.69      0.86 o 
   5   9   0        1.29        1.54      0.51 o 
   6   9   0       35.90       30.56      1.16 o 
   7   9   0      136.36      151.56      3.53 o 
   8   9   0      321.23      352.70      6.42 o 
   9   9   0        7.92        5.69      1.24 o 
  10   9   0       96.28       97.64      4.24 o 
  11   9   0       11.04       19.61      1.96 o 
   0  10   0      457.76      508.58      6.70 o 
   2  10   0      248.04      233.85      1.96 o 
   3  10   0        0.00        0.93      0.39 o 
   4  10   0       30.70       31.51      1.77 o 
   5  10   0        3.67        5.44      0.63 o 
   6  10   0      127.37      126.58      1.71 o 
   7  10   0        2.63       -1.40      1.46 o 
   8  10   0       31.71       24.69      1.96 o 
   9  10   0        0.12        2.04      1.61 o 
  10  10   0        5.88        6.50      1.61 o 
   1  11   0      256.00      245.48      2.05 o 
   2  11   0       43.06       42.35      1.06 o 
   3  11   0      174.20      178.95      1.89 o 
   4  11   0      175.81      170.32      1.74 o 
   5  11   0       47.70       53.21      1.63 o 
   6  11   0      234.61      230.51      4.38 o 
   7  11   0       16.58       12.82      1.76 o 
   8  11   0        0.01        0.33      1.63 o 
   9  11   0       46.42       52.48      2.69 o 
  10  11   0       31.29       30.18      2.29 o 
   0  12   0     1189.80     1311.33     22.37 o 
   1  12   0      246.85      264.52      2.23 o 
   2  12   0       71.11       59.53      1.16 o 
   3  12   0      257.36      269.13      2.43 o 
   4  12   0      253.37      237.85      2.26 o 
   5  12   0        0.68        1.88      0.72 o 
   6  12   0        0.18        1.09      1.39 o 
   7  12   0      340.94      355.83      6.08 o 
   8  12   0       13.67       11.90      2.29 o 
   9  12   0       59.31       73.39      3.31 o 
  10  12   0        1.28        0.57      1.48 o 
   1  13   0      345.10      306.30      2.67 o 
   2  13   0     1740.21     1706.43     17.61 o 
   3  13   0       31.20       30.08      1.00 o 
   4  13   0      472.89      499.29      4.09 o 
   5  13   0        3.19        1.61      1.02 o 
   6  13   0       23.99       17.67      1.69 o 
   7  13   0        2.42        3.58      1.61 o 
   8  13   0        0.51       -1.52      1.74 o 
   9  13   0       32.72       45.18      3.08 o 
   0  14   0      424.04      400.30      4.27 o 
   1  14   0       18.35       12.99      0.72 o 
   2  14   0      278.47      221.92      2.93 o 
   3  14   0      620.27      588.98      4.75 o 
   4  14   0       93.26       88.00      1.81 o 
   5  14   0        6.76        8.40      1.08 o 
   6  14   0        0.27        0.99      1.46 o 
   7  14   0       69.02       76.57      3.15 o 
   8  14   0        0.01       -1.30      2.07 o 
   9  14   0        2.51        1.09      1.85 o 
   1  15   0       29.43       21.55      1.12 o 
   2  15   0      145.31      135.79      2.12 o 
   3  15   0        6.22        1.88      0.73 o 
   4  15   0      220.91      220.77      3.81 o 
   5  15   0       23.60       18.03      1.76 o 
   6  15   0       31.24       30.99      2.23 o 
   7  15   0        0.01        0.76      1.54 o 
   8  15   0        0.65       -1.44      1.76 o 
   9  15   0        0.25       -0.60      1.92 o 
   0  16   0      231.62      222.34      4.08 o 
   1  16   0      463.50      489.39      5.09 o 
   2  16   0       56.23       54.22      1.66 o 
   3  16   0        7.09        4.48      1.82 o 
   4  16   0       14.84        7.21      1.15 o 
   5  16   0        0.00       -1.33      1.46 o 
   6  16   0       32.84       24.93      2.00 o 
   7  16   0        0.03       -1.61      1.61 o 
   8  16   0       10.98        9.24      1.92 o 
   1  17   0        0.08        1.45      0.83 o 
   2  17   0       52.72       38.46      1.93 o 
   3  17   0       12.17        9.12      1.15 o 
   4  17   0        0.50       -0.24      1.12 o 
   5  17   0        4.63        5.44      1.54 o 
   6  17   0        2.77        1.31      2.39 o 
   7  17   0        0.95       -1.41      1.76 o 
   8  17   0       11.71        9.69      2.18 o 
   0  18   0      178.31      151.20      4.79 o 
   1  18   0       10.30        8.38      1.13 o 
   2  18   0        5.35        1.60      1.08 o 
   3  18   0       98.38      101.61      2.52 o 
   4  18   0        0.67        0.46      1.05 o 
   5  18   0       24.75       20.98      2.07 o 
   6  18   0        1.86        0.00      1.69 o 
   7  18   0        0.02       -1.76      1.76 o 
   1  19   0       11.66       13.72      1.74 o 
   2  19   0       13.65       11.67      1.28 o 
   3  19   0        2.13        2.38      1.15 o 
   4  19   0        4.94        2.27      1.21 o 
   5  19   0        0.00        2.39      1.96 o 
   6  19   0       63.27       73.56      3.46 o 
   0  20   0      142.40      170.85      5.22 o 
   1  20   0       82.20      104.14      3.07 o 
   2  20   0        0.01       -0.33      1.39 o 
   3  20   0       25.21       33.85      2.23 o 
   4  20   0        0.28       -1.18      1.18 o 
   5  20   0       12.53       14.89      2.07 o 
   1  21   0        2.61        2.94      1.54 o 
   2  21   0       18.38       20.37      1.83 o 
   3  21   0        0.01        1.03      1.57 o 
   4  21   0       28.17       35.09      2.83 o 
   0  22   0        0.00       -0.22      2.18 o 
   1  22   0       58.30       74.42      3.00 o 
   2  22   0        4.26        2.61      1.96 o 
   3  22   0        6.52        4.43      1.67 o 
 -12   1   1       10.70        7.28      2.29 o 
 -11   1   1       16.03       13.30      1.61 o 
 -10   1   1        1.89        0.19      1.30 o 
  -9   1   1        2.32        6.13      0.81 o 
  -8   1   1        0.91        0.37      0.51 o 
  -7   1   1      234.15      222.98      1.89 o 
  -6   1   1       63.52       47.85      0.77 o 
  -5   1   1     1715.29     1760.86     10.95 o 
  -4   1   1      238.53      250.99      1.63 o 
  -3   1   1       48.56       61.52      0.88 o 
  -2   1   1       32.05       26.34      0.29 o 
  -1   1   1     2311.27     1692.23    107.22 o 
   0   1   1     2701.67     2385.73    109.79 o 
   1   1   1     2828.70     2474.67     19.23 o 
   2   1   1       40.25       56.59      0.73 o 
   3   1   1     1272.03     1397.04     10.82 o 
   4   1   1      805.86      861.31      6.28 o 
   5   1   1        2.19        2.04      0.42 o 
   6   1   1       29.25       27.09      0.86 o 
   7   1   1      166.83      212.49      2.23 o 
   8   1   1        0.40        0.53      1.10 o 
   9   1   1        4.95        2.39      1.39 o 
  10   1   1       76.12       92.25      3.00 o 
  11   1   1        2.42       -0.54      1.85 o 
 -12   2   1        7.78        2.50      1.69 o 
 -11   2   1       47.94       48.63      2.72 o 
 -10   2   1       89.80      106.89      2.91 o 
  -9   2   1        7.62        4.04      1.00 o 
  -8   2   1       21.42       14.00      0.63 o 
  -7   2   1      188.47      189.63      1.70 o 
  -6   2   1      953.31      877.75      5.99 o 
  -5   2   1      169.06      174.75      1.29 o 
  -4   2   1       61.31       58.33      0.61 o 
  -3   2   1        6.58       17.78      0.34 o 
  -2   2   1     4226.58     4540.86     26.64 o 
  -1   2   1      192.55      185.04      1.24 o 
   0   2   1     6382.05     5776.36     31.69 o 
   1   2   1       24.32       24.81      0.38 o 
   2   2   1     1973.92     2186.43     15.28 o 
   3   2   1      360.05      305.86      2.67 o 
   4   2   1      216.44      233.45      2.20 o 
   5   2   1      426.34      406.39      3.26 o 
   6   2   1        0.01       -0.01      0.50 o 
   7   2   1      133.64      144.14      2.34 o 
   8   2   1       42.27       43.14      1.41 o 
   9   2   1       61.05       46.86      4.03 o 
  10   2   1        0.01       -0.03      1.46 o 
  11   2   1       18.29       22.19      4.03 o 
 -12   3   1        0.03       -1.04      1.74 o 
 -11   3   1      169.37      211.27      4.30 o 
 -10   3   1       34.57       32.01      2.00 o 
  -9   3   1       16.76       12.68      1.12 o 
  -8   3   1      285.81      305.99      2.70 o 
  -7   3   1       89.79       85.02      1.05 o 
  -6   3   1       19.13       17.41      0.61 o 
  -5   3   1     1314.98     1409.98     10.12 o 
  -4   3   1        2.77        6.44      0.33 o 
  -3   3   1      310.68      346.31      4.22 o 
  -2   3   1     3291.34     3104.75     15.75 o 
  -1   3   1     5246.30     5005.17     29.18 o 
   0   3   1     3452.24     3238.29     17.21 o 
   1   3   1       95.19      128.30      0.97 o 
   2   3   1      700.68      756.10      5.11 o 
   3   3   1       36.80       50.17      0.68 o 
   4   3   1        7.94        8.61      0.44 o 
   5   3   1       26.79       22.64      0.83 o 
   6   3   1        0.03       -0.51      0.51 o 
   7   3   1      311.21      288.81      2.91 o 
   8   3   1        5.68       10.83      1.17 o 
   9   3   1        6.79        2.10      1.36 o 
  10   3   1       22.91       14.28      1.76 o 
  11   3   1       10.03       18.04      1.92 o 
 -12   4   1        2.62        3.74      1.67 o 
 -11   4   1        4.52        4.63      1.61 o 
 -10   4   1       84.30       93.72      2.76 o 
  -9   4   1       11.85       12.49      1.35 o 
  -8   4   1      226.36      224.30      2.32 o 
  -7   4   1       19.82       25.20      1.36 o 
  -6   4   1      820.98      838.11      6.23 o 
  -5   4   1      419.63      444.83      3.42 o 
  -4   4   1       44.22       66.49      0.70 o 
  -3   4   1      487.74      503.05      3.04 o 
  -2   4   1        1.24        1.30      0.19 o 
  -1   4   1        4.07        2.07      0.19 o 
   0   4   1     2406.15     2215.16     11.77 o 
   1   4   1      233.20      225.05      1.72 o 
   2   4   1     1169.47     1124.57      6.98 o 
   3   4   1      293.96      322.10      2.23 o 
   4   4   1      145.34      190.66      1.80 o 
   5   4   1      476.70      548.49      4.29 o 
   6   4   1      146.13      134.23      2.17 o 
   7   4   1      177.29      177.98      2.16 o 
   8   4   1       70.77       71.68      2.00 o 
   9   4   1        1.14        2.76      1.16 o 
  10   4   1        0.52       -1.70      1.74 o 
  11   4   1       45.45       47.41      2.76 o 
 -12   5   1        0.55       -1.46      1.46 o 
 -11   5   1      124.75      149.81      6.42 o 
 -10   5   1       36.79       30.61      3.70 o 
  -9   5   1       42.83       39.65      1.66 o 
  -8   5   1       10.23        8.45      0.57 o 
  -7   5   1     1158.58     1164.05      8.54 o 
  -6   5   1      629.69      706.91      7.23 o 
  -5   5   1      174.79      196.71      1.89 o 
  -4   5   1      239.93      257.25      1.92 o 
  -3   5   1      997.48     1071.94      6.28 o 
  -2   5   1      671.59      627.53      3.59 o 
  -1   5   1      508.50      477.14      2.76 o 
   0   5   1      140.86      160.90      1.00 o 
   1   5   1      255.47      219.96      1.37 o 
   2   5   1       16.77       15.22      0.62 o 
   3   5   1      123.65      156.70      1.25 o 
   4   5   1      272.69      325.41      2.90 o 
   5   5   1      491.14      492.17      4.28 o 
   6   5   1      275.17      278.23      2.77 o 
   7   5   1       45.17       39.63      1.16 o 
   8   5   1      358.03      380.21      6.31 o 
   9   5   1       54.67       45.41      1.88 o 
  10   5   1       70.97       70.04      2.69 o 
  11   5   1        0.05        0.40      1.57 o 
 -12   6   1        1.49        4.35      2.39 o 
 -11   6   1        2.02       -1.35      1.36 o 
 -10   6   1       20.13       18.65      1.57 o 
  -9   6   1      143.14      129.58      2.49 o 
  -8   6   1        7.01        5.04      1.36 o 
  -7   6   1       12.37       12.70      0.57 o 
  -6   6   1      165.51      166.80      2.49 o 
  -5   6   1       94.42       76.62      0.97 o 
  -4   6   1       47.98       34.67      0.55 o 
  -3   6   1      135.42      124.56      1.00 o 
  -2   6   1      490.62      466.81      3.50 o 
  -1   6   1     2723.19     2712.61     14.31 o 
   0   6   1      792.76      684.46      3.75 o 
   1   6   1      147.50      141.70      1.00 o 
   2   6   1     1451.97     1422.85      7.92 o 
   3   6   1      401.26      404.53      2.60 o 
   4   6   1      161.93      138.61      1.30 o 
   5   6   1       40.50       31.41      1.36 o 
   6   6   1       20.23       11.78      0.66 o 
   7   6   1        3.27        2.75      0.70 o 
   8   6   1       38.24       49.13      2.50 o 
   9   6   1       29.74       46.49      2.04 o 
  10   6   1       11.14        2.72      1.61 o 
  11   6   1        5.88        2.33      2.18 o 
 -11   7   1        1.33        2.31      3.70 o 
 -10   7   1        0.29       -1.20      1.25 o 
  -9   7   1        1.23        3.99      1.05 o 
  -8   7   1      103.90       97.34      2.11 o 
  -7   7   1        3.77        4.21      0.46 o 
  -6   7   1        0.14       -0.20      0.38 o 
  -5   7   1      166.54      189.37      2.57 o 
  -4   7   1       96.53      104.19      0.99 o 
  -3   7   1      653.00      618.79      4.00 o 
  -2   7   1      207.58      214.44      1.40 o 
  -1   7   1      776.07      801.03      4.79 o 
   0   7   1      137.96      125.50      0.92 o 
   1   7   1       71.54       62.03      0.99 o 
   2   7   1      536.70      587.23      3.42 o 
   3   7   1      279.81      310.85      2.00 o 
   4   7   1       25.86       21.43      0.61 o 
   5   7   1        0.34       -0.05      0.61 o 
   6   7   1       11.36       13.45      0.85 o 
   7   7   1        4.77        2.00      1.30 o 
   8   7   1       36.98       45.99      4.24 o 
   9   7   1        5.70        5.52      1.28 o 
  10   7   1        6.54       10.00      1.73 o 
 -11   8   1       14.77       12.98      1.61 o 
 -10   8   1       30.80       36.18      2.50 o 
  -9   8   1        2.71        5.71      1.05 o 
  -8   8   1       43.75       45.05      3.81 o 
  -7   8   1      138.18      135.13      3.48 o 
  -6   8   1     1656.43     1671.13     15.22 o 
  -5   8   1        0.68        0.66      0.26 o 
  -4   8   1      371.01      371.66      2.92 o 
  -3   8   1     1584.06     1804.60     10.47 o 
  -2   8   1      460.04      520.22      3.06 o 
  -1   8   1     1070.85     1190.37      7.01 o 
   0   8   1      249.88      283.58      1.81 o 
   1   8   1      334.82      338.72      2.12 o 
   2   8   1        0.00        0.42      0.25 o 
   3   8   1      533.02      482.04      3.28 o 
   4   8   1      980.10      994.68      7.42 o 
   5   8   1        2.07        0.14      0.51 o 
   6   8   1       14.71       11.21      1.40 o 
   7   8   1        0.00       -1.39      1.39 o 
   8   8   1        3.29       -0.01      1.85 o 
   9   8   1        0.37        2.31      1.24 o 
  10   8   1        0.05        0.71      1.67 o 
 -11   9   1       16.81       14.28      1.65 o 
 -10   9   1        4.62        4.19      1.24 o 
  -9   9   1      103.02      110.53      2.98 o 
  -8   9   1        6.96        1.65      1.46 o 
  -7   9   1       77.67       67.51      2.27 o 
  -6   9   1       32.74       28.73      2.76 o 
  -5   9   1       99.42      111.35      1.76 o 
  -4   9   1      170.07      163.38      1.52 o 
  -3   9   1      712.67      696.83      4.50 o 
  -2   9   1     1304.61     1450.32      8.57 o 
  -1   9   1      240.15      274.54      2.11 o 
   0   9   1       93.31      107.97      0.99 o 
   1   9   1        0.45        1.28      0.33 o 
   2   9   1       60.30       66.34      0.90 o 
   3   9   1      400.59      466.51      3.23 o 
   4   9   1       72.60       80.42      1.26 o 
   5   9   1       17.09       22.80      0.90 o 
   6   9   1      160.92      151.31      2.11 o 
   7   9   1        9.36        5.71      1.52 o 
   8   9   1        0.56       -0.21      1.52 o 
   9   9   1       15.08       17.85      1.44 o 
  10   9   1        3.19        3.48      1.73 o 
 -11  10   1        1.56        0.26      1.45 o 
 -10  10   1       91.95      112.65      2.62 o 
  -9  10   1       27.91       34.99      2.51 o 
  -8  10   1        0.04       -1.63      1.96 o 
  -7  10   1        0.00       -0.83      0.83 o 
  -6  10   1      605.14      598.39      8.54 o 
  -5  10   1       49.95       43.03      2.73 o 
  -4  10   1        0.13       -0.21      0.32 o 
  -3  10   1      188.15      166.42      1.36 o 
  -2  10   1      845.33      864.64      5.95 o 
  -1  10   1        5.23        5.76      0.44 o 
   0  10   1      751.07      668.92      4.73 o 
   1  10   1      286.60      262.85      2.12 o 
   2  10   1       14.94        3.09      0.36 o 
   3  10   1       72.11       88.58      1.19 o 
   4  10   1      291.73      314.32      2.76 o 
   5  10   1       38.03       43.83      1.11 o 
   6  10   1        2.23        3.54      1.00 o 
   7  10   1       20.13       23.84      1.85 o 
   8  10   1        3.84        1.74      1.54 o 
   9  10   1       25.30       19.10      2.07 o 
  10  10   1       10.00       16.16      1.88 o 
 -11  11   1        8.66        2.71      1.48 o 
 -10  11   1       27.84       23.47      1.56 o 
  -9  11   1       85.97       94.11      5.88 o 
  -8  11   1      123.39      128.65      3.46 o 
  -7  11   1       51.39       50.56      2.38 o 
  -6  11   1       33.02       34.07      2.07 o 
  -5  11   1        4.20        4.82      0.46 o 
  -4  11   1      104.87      105.60      1.26 o 
  -3  11   1      431.46      474.87      3.75 o 
  -2  11   1      282.40      277.64      2.79 o 
  -1  11   1       86.17       89.30      1.18 o 
   0  11   1      260.32      276.10      2.56 o 
   1  11   1       41.28       40.07      0.83 o 
   2  11   1       30.77       23.89      0.85 o 
   3  11   1       15.71       12.32      0.73 o 
   4  11   1      618.95      614.46      5.34 o 
   5  11   1      126.17      123.28      1.69 o 
   6  11   1       13.15       13.48      1.61 o 
   7  11   1       85.62       81.32      2.92 o 
   8  11   1        4.77       11.51      1.85 o 
   9  11   1        1.11        2.00      1.76 o 
  10  11   1        0.63        0.28      3.26 o 
 -10  12   1       15.71       13.35      1.39 o 
  -9  12   1       88.73       91.68      8.38 o 
  -8  12   1      196.11      194.98      4.31 o 
  -7  12   1       88.12       92.95      6.31 o 
  -6  12   1       39.52       46.68      4.14 o 
  -5  12   1      573.93      577.53      5.02 o 
  -4  12   1       75.81       71.66      1.12 o 
  -3  12   1      201.77      172.65      1.77 o 
  -2  12   1      369.92      340.11      3.17 o 
  -1  12   1      312.22      362.03      2.87 o 
   0  12   1       56.22       43.66      1.90 o 
   1  12   1      105.89      100.09      1.25 o 
   2  12   1      157.60      152.40      1.85 o 
   3  12   1      114.12      101.40      1.39 o 
   4  12   1      257.19      237.46      2.56 o 
   5  12   1      403.10      428.50      6.85 o 
   6  12   1       98.48      103.93      3.08 o 
   7  12   1        5.79        9.91      1.76 o 
   8  12   1        0.24       -1.61      1.61 o 
   9  12   1        1.08        6.24      1.92 o 
 -10  13   1        9.37       14.49      1.47 o 
  -9  13   1       18.88       18.42      2.00 o 
  -8  13   1        1.04        2.68      1.61 o 
  -7  13   1       22.55       17.90      2.18 o 
  -6  13   1       76.92       74.98      2.62 o 
  -5  13   1      146.65      156.17      2.69 o 
  -4  13   1       43.93       37.61      0.96 o 
  -3  13   1      328.75      309.31      2.76 o 
  -2  13   1      157.66      139.97      1.87 o 
  -1  13   1      311.15      309.39      2.45 o 
   0  13   1      201.05      215.46      2.02 o 
   1  13   1      672.78      670.82      5.30 o 
   2  13   1      595.42      590.90      5.57 o 
   3  13   1      193.93      203.81      2.10 o 
   4  13   1      149.49      115.23      1.96 o 
   5  13   1       53.20       57.86      2.69 o 
   6  13   1       57.57       65.79      2.69 o 
   7  13   1       62.44       57.21      2.76 o 
   8  13   1       10.85        8.47      1.76 o 
   9  13   1       34.43       37.30      4.46 o 
 -10  14   1        7.00        4.14      3.05 o 
  -9  14   1        1.58        0.34      1.76 o 
  -8  14   1        4.49        2.76      1.61 o 
  -7  14   1       35.19       39.53      2.62 o 
  -6  14   1        1.21       -1.39      1.39 o 
  -5  14   1        0.44        1.02      0.77 o 
  -4  14   1        0.58       -0.62      0.62 o 
  -3  14   1        0.60       -0.17      0.59 o 
  -2  14   1      144.35      141.16      1.88 o 
  -1  14   1      164.90      179.73      1.82 o 
   0  14   1       23.44       17.62      0.72 o 
   1  14   1       40.71       34.31      1.53 o 
   2  14   1      306.81      291.41      3.01 o 
   3  14   1       22.77       23.59      1.00 o 
   4  14   1       28.93       35.80      1.78 o 
   5  14   1        6.83        2.18      1.54 o 
   6  14   1       21.18       16.56      1.96 o 
   7  14   1        9.06       10.03      1.76 o 
   8  14   1        4.80        5.95      1.96 o 
   9  14   1       11.18       12.52      2.15 o 
  -9  15   1        0.92       -0.28      1.83 o 
  -8  15   1        6.47        7.30      1.92 o 
  -7  15   1       15.19       17.39      1.92 o 
  -6  15   1       89.38       87.17      3.05 o 
  -5  15   1      198.71      189.91      3.10 o 
  -4  15   1       41.08       33.23      1.43 o 
  -3  15   1        0.16        1.04      0.70 o 
  -2  15   1      489.59      452.18      4.18 o 
  -1  15   1      368.74      376.17      3.13 o 
   0  15   1        0.30       -0.65      0.65 o 
   1  15   1      104.80      108.73      1.59 o 
   2  15   1        0.00       -0.64      0.67 o 
   3  15   1      320.93      297.01      5.42 o 
   4  15   1       10.28       10.02      1.61 o 
   5  15   1        5.83        4.24      1.54 o 
   6  15   1        5.93        5.33      1.69 o 
   7  15   1        0.21       -0.21      1.61 o 
   8  15   1        5.03        1.31      2.72 o 
  -9  16   1        0.03       -1.92      1.92 o 
  -8  16   1       13.80        9.70      2.00 o 
  -7  16   1       12.36       11.77      1.85 o 
  -6  16   1       13.59        8.71      1.85 o 
  -5  16   1       41.19       54.16      1.98 o 
  -4  16   1       70.67       63.73      1.92 o 
  -3  16   1      125.36      126.27      2.56 o 
  -2  16   1      129.64      121.07      2.05 o 
  -1  16   1      162.42      160.04      2.55 o 
   0  16   1       14.35       11.47      0.98 o 
   1  16   1       14.38       19.47      1.06 o 
   2  16   1      108.35       93.72      2.20 o 
   3  16   1       61.61       55.58      1.98 o 
   4  16   1        0.31       -0.25      1.08 o 
   5  16   1      110.46      103.55      3.31 o 
   6  16   1        4.08        4.06      1.76 o 
   7  16   1        1.87       -0.55      1.76 o 
   8  16   1        5.41        6.67      2.07 o 
  -8  17   1        0.38        1.96      1.85 o 
  -7  17   1       42.22       45.32      2.91 o 
  -6  17   1       18.44       18.62      1.85 o 
  -5  17   1        0.12        1.30      1.05 o 
  -4  17   1       28.71       22.33      1.57 o 
  -3  17   1        7.10        3.21      1.08 o 
  -2  17   1       24.47       19.46      1.21 o 
  -1  17   1        0.09       -0.29      0.84 o 
   0  17   1       64.17       60.88      1.63 o 
   1  17   1       40.94       40.47      1.51 o 
   2  17   1        7.00        8.27      1.15 o 
   3  17   1        0.50        3.70      1.15 o 
   4  17   1       33.52       32.25      1.75 o 
   5  17   1        1.47        2.08      1.61 o 
   6  17   1        0.65        1.35      1.76 o 
   7  17   1        0.62       -0.76      1.85 o 
  -7  18   1       12.77       17.02      2.15 o 
  -6  18   1        0.28       -1.41      1.54 o 
  -5  18   1        3.44        6.31      1.18 o 
  -4  18   1        9.48       10.04      1.21 o 
  -3  18   1        3.64        2.22      1.12 o 
  -2  18   1       14.07       11.89      1.13 o 
  -1  18   1       39.87       32.78      1.67 o 
   0  18   1        0.51       -0.80      1.01 o 
   1  18   1        0.48        0.04      1.04 o 
   2  18   1        1.15        0.00      1.08 o 
   3  18   1       15.71       16.05      1.35 o 
   4  18   1        6.44        6.84      1.24 o 
   5  18   1        1.47        3.37      1.76 o 
   6  18   1       12.49       17.52      2.15 o 
  -7  19   1       23.76       28.59      2.38 o 
  -6  19   1        0.18       -1.63      1.76 o 
  -5  19   1        0.27       -0.67      1.34 o 
  -4  19   1        2.01        0.70      1.24 o 
  -3  19   1       12.23       10.54      1.28 o 
  -2  19   1        0.41        2.15      1.43 o 
  -1  19   1       23.41       28.48      1.88 o 
   0  19   1        1.90        0.14      1.31 o 
   1  19   1       16.53       14.98      2.39 o 
   2  19   1        0.56       -0.11      1.12 o 
   3  19   1        0.29       -0.93      1.08 o 
   4  19   1        0.12       -0.27      1.50 o 
   5  19   1       11.99        9.66      2.00 o 
   6  19   1        7.24        4.09      2.07 o 
  -6  20   1        5.75        4.68      2.07 o 
  -5  20   1        7.58       10.17      1.40 o 
  -4  20   1        5.05        3.18      1.24 o 
  -3  20   1        0.61        0.29      1.36 o 
  -2  20   1        1.53        2.93      1.46 o 
  -1  20   1        8.95        3.95      1.46 o 
   0  20   1        0.02        1.21      1.74 o 
   1  20   1       30.43       29.49      2.15 o 
   2  20   1        4.56        4.33      1.52 o 
   3  20   1        9.17        5.14      1.52 o 
   4  20   1        0.93        0.62      1.52 o 
   5  20   1        1.43        0.17      1.92 o 
  -5  21   1        0.17       -1.57      1.57 o 
  -4  21   1       21.17       36.06      3.92 o 
  -3  21   1        8.54       11.21      1.69 o 
  -2  21   1       14.00       13.59      1.76 o 
  -1  21   1       41.25       38.40      2.38 o 
   0  21   1        1.02        2.53      1.46 o 
   1  21   1       18.98       30.33      2.83 o 
   2  21   1       10.56       10.11      1.69 o 
   3  21   1        4.60        0.49      1.61 o 
   4  21   1        0.80        0.00      1.67 o 
  -3  22   1       41.11       52.63      2.60 o 
  -2  22   1        2.65        3.50      1.67 o 
  -1  22   1       35.03       38.94      2.54 o 
   0  22   1        0.76        3.37      1.69 o 
   1  22   1        7.67        9.33      1.76 o 
   2  22   1        5.94        4.61      1.61 o 
   3  22   1        3.07        1.32      1.73 o 
 -12   0   2       58.02       41.57      3.48 o 
 -11   0   2       66.70       53.98      3.48 o 
 -10   0   2       37.02       30.91      2.61 o 
  -9   0   2       13.47        8.20      1.04 o 
  -8   0   2      135.70      131.56      2.09 o 
  -7   0   2      354.48      350.91      3.56 o 
  -6   0   2     5091.13     5620.83     49.16 o 
  -5   0   2        9.59        7.68      0.37 o 
  -4   0   2     1155.03     1110.03      8.71 o 
  -2   0   2     8780.57     8313.73    103.09 o 
  -1   0   2     1157.64     1137.88     19.82 o 
   0   0   2     6886.23     6594.45     80.26 o 
   2   0   2     1405.64     1511.89     31.23 o 
   3   0   2     1064.01     1181.15     11.94 o 
   4   0   2      199.07      227.53      2.93 o 
   5   0   2      492.88      498.58      8.35 o 
   6   0   2       54.23       45.91      1.50 o 
   7   0   2      140.58      155.38      3.49 o 
   8   0   2      386.82      388.09      6.08 o 
   9   0   2        0.02       -1.31      1.96 o 
  10   0   2       35.37       34.39      3.48 o 
 -12   1   2       14.36       13.93      2.39 o 
 -11   1   2       10.51       12.51      2.29 o 
 -10   1   2       97.02       88.67      2.83 o 
  -9   1   2        0.14       -0.88      0.88 o 
  -8   1   2        0.47        1.01      0.41 o 
  -7   1   2      332.32      347.47      2.64 o 
  -6   1   2      774.78      781.58      5.03 o 
  -5   1   2        0.20        2.39      0.33 o 
  -4   1   2      873.44      899.39      5.96 o 
  -3   1   2     2849.23     2819.95     16.61 o 
  -2   1   2     3967.76     3837.94     22.19 o 
  -1   1   2       95.74       90.04      0.63 o 
   0   1   2     7157.79     7096.98     55.09 o 
   1   1   2     2878.64     2851.73     29.41 o 
   2   1   2       26.31       27.77      0.66 o 
   3   1   2        3.42        4.28      0.48 o 
   4   1   2     1979.19     2081.96     19.46 o 
   5   1   2      209.34      188.02      1.89 o 
   6   1   2       55.94       55.96      1.12 o 
   7   1   2       13.38        9.56      0.79 o 
   8   1   2       29.50       46.22      1.84 o 
   9   1   2       52.25       37.07      2.38 o 
  10   1   2        0.11       -1.85      1.85 o 
 -12   2   2        7.33       13.18      1.96 o 
 -11   2   2      119.74      120.97      4.57 o 
 -10   2   2      128.89      120.99      3.00 o 
  -9   2   2       10.41       10.22      0.77 o 
  -8   2   2      108.98       95.80      1.15 o 
  -7   2   2      198.15      216.32      1.80 o 
  -6   2   2      583.94      611.49      4.25 o 
  -5   2   2     3014.08     3081.82     20.12 o 
  -4   2   2     1562.70     1652.56     10.84 o 
  -3   2   2      350.93      329.91      2.34 o 
  -1   2   2     1492.16     1474.04      8.35 o 
   0   2   2    17766.75    15831.57    190.38 o 
   1   2   2      307.28      281.24      2.20 o 
   2   2   2     5238.27     5412.35     41.70 o 
   3   2   2     4742.16     5119.29     60.36 o 
   4   2   2      131.21      110.95      1.42 o 
   5   2   2      134.91      131.39      1.65 o 
   6   2   2      124.88      124.22      1.53 o 
   7   2   2      499.38      498.76      5.56 o 
   8   2   2       62.12       78.45      2.18 o 
   9   2   2        0.35       -0.24      1.46 o 
  10   2   2       26.46       22.80      1.92 o 
 -12   3   2       20.69       20.35      3.37 o 
 -11   3   2      111.03      130.17      3.22 o 
 -10   3   2        2.81        5.78      1.30 o 
  -9   3   2        4.30        3.39      0.92 o 
  -8   3   2       59.28       62.09      1.09 o 
  -7   3   2     1480.94     1632.32     11.62 o 
  -6   3   2       30.96       29.67      0.97 o 
  -5   3   2      121.73       87.95      0.97 o 
  -4   3   2      156.08      223.41      1.86 o 
  -3   3   2     1815.52     1793.56     11.88 o 
  -2   3   2     7619.04     7411.77     45.78 o 
  -1   3   2      238.87      259.01      2.60 o 
   0   3   2     6901.38     6473.29     35.66 o 
   1   3   2      120.76      144.76      1.05 o 
   2   3   2     1554.33     1575.12     10.42 o 
   3   3   2       18.19       27.70      0.69 o 
   4   3   2      830.07      863.34      6.99 o 
   5   3   2       36.93       19.77      0.76 o 
   6   3   2      389.90      367.06      3.44 o 
   7   3   2      125.41      119.02      1.95 o 
   8   3   2      322.43      355.82      6.92 o 
   9   3   2        3.19        2.45      1.46 o 
  10   3   2        4.80       -1.22      1.61 o 
 -12   4   2       12.97       22.31      4.24 o 
 -11   4   2       11.85        8.04      1.52 o 
 -10   4   2       62.09       63.95      1.88 o 
  -9   4   2       81.17      105.95      2.08 o 
  -8   4   2       18.42       12.67      0.61 o 
  -7   4   2       58.99       72.35      1.69 o 
  -6   4   2      392.62      393.55      2.83 o 
  -5   4   2      703.81      647.36      4.44 o 
  -4   4   2       52.17       80.30      1.09 o 
  -3   4   2      185.84      188.54      1.25 o 
  -2   4   2     2278.29     2117.97     19.85 o 
  -1   4   2      120.43      120.61      0.81 o 
   0   4   2     4558.51     4332.78     24.04 o 
   1   4   2      799.44      761.34      4.54 o 
   2   4   2      216.88      237.71      1.74 o 
   3   4   2      270.49      285.46      2.23 o 
   4   4   2        5.30        6.25      0.49 o 
   5   4   2        8.81        6.47      0.59 o 
   6   4   2       18.29       33.60      1.15 o 
   7   4   2        8.92        3.31      0.75 o 
   8   4   2      219.22      229.09      4.70 o 
   9   4   2        0.05        1.19      1.46 o 
  10   4   2        0.01       -0.61      1.74 o 
 -12   5   2        6.32        8.49      2.39 o 
 -11   5   2       88.80      109.36      3.26 o 
 -10   5   2       27.00       41.00      2.28 o 
  -9   5   2       58.34       66.67      1.82 o 
  -8   5   2        8.89       10.24      0.51 o 
  -7   5   2     1589.27     1652.26     10.95 o 
  -6   5   2       41.66       44.86      0.66 o 
  -5   5   2      791.20      801.93      6.50 o 
  -4   5   2        1.33        4.16      0.30 o 
  -3   5   2     2120.76     2150.28     13.26 o 
  -2   5   2     1098.58     1131.41      6.67 o 
  -1   5   2       44.34       64.44      0.57 o 
   0   5   2     1610.37     1598.13      8.43 o 
   1   5   2     4302.03     4369.71     24.09 o 
   2   5   2     2344.73     2389.16     14.62 o 
   3   5   2     1143.48     1283.29      8.04 o 
   4   5   2      633.30      742.99      6.19 o 
   5   5   2       82.96      100.68      1.41 o 
   6   5   2      273.13      263.35      2.71 o 
   7   5   2       15.40       17.04      1.50 o 
   8   5   2      200.64      233.45      3.64 o 
   9   5   2       17.16       10.05      1.96 o 
  10   5   2        0.95       -1.00      1.52 o 
 -12   6   2        2.71        4.45      1.57 o 
 -11   6   2       10.48       12.47      1.57 o 
 -10   6   2       15.06       13.48      1.18 o 
  -9   6   2        0.03       -0.09      0.92 o 
  -8   6   2       70.09       79.99      1.98 o 
  -7   6   2       34.30       31.09      1.71 o 
  -6   6   2        9.44        3.45      0.39 o 
  -5   6   2      356.15      401.56      3.47 o 
  -4   6   2      853.78      915.69      6.63 o 
  -3   6   2      273.78      277.92      1.67 o 
  -2   6   2      474.13      596.46      5.06 o 
  -1   6   2        0.27       -0.28      0.28 o 
   0   6   2      280.06      320.98      1.88 o 
   1   6   2      479.90      548.42      3.09 o 
   2   6   2      461.76      509.32      3.38 o 
   3   6   2       54.11       54.26      0.80 o 
   4   6   2        4.90        9.94      0.59 o 
   5   6   2        1.30       -0.54      0.54 o 
   6   6   2        0.30       -0.61      0.61 o 
   7   6   2      252.25      271.95      4.92 o 
   8   6   2       25.44       17.85      1.37 o 
   9   6   2        1.25        1.93      2.50 o 
  10   6   2        5.25        3.88      1.67 o 
 -12   7   2       12.09       11.27      1.85 o 
 -11   7   2        0.70        1.78      1.29 o 
 -10   7   2        1.12        0.51      1.05 o 
  -9   7   2      361.85      358.65      4.62 o 
  -8   7   2      304.28      313.04      3.41 o 
  -7   7   2       75.15       71.25      1.28 o 
  -6   7   2      344.44      292.31      3.06 o 
  -5   7   2        5.69        1.18      0.45 o 
  -4   7   2      168.74      164.32      1.41 o 
  -3   7   2      997.09     1147.65      6.78 o 
  -2   7   2        7.45       16.87      0.58 o 
  -1   7   2     1289.83     1392.60      7.76 o 
   0   7   2     1936.00     1936.02     10.70 o 
   1   7   2      901.73      849.36      4.64 o 
   2   7   2        0.04       -0.26      0.26 o 
   3   7   2      242.28      239.93      2.33 o 
   4   7   2       92.21       86.33      1.29 o 
   5   7   2       46.41       39.15      1.03 o 
   6   7   2       71.93       71.37      1.37 o 
   7   7   2       34.82       45.55      2.38 o 
   8   7   2       12.94        9.89      1.66 o 
   9   7   2        0.27       -1.36      1.36 o 
  10   7   2        3.94        2.32      3.37 o 
 -12   8   2        0.00        1.04      1.45 o 
 -11   8   2        0.00       -0.31      1.74 o 
 -10   8   2       55.15       53.94      1.87 o 
  -9   8   2        1.53        1.01      1.11 o 
  -8   8   2       14.84       19.53      1.47 o 
  -7   8   2      158.30      176.45      2.20 o 
  -6   8   2        6.48       10.40      0.81 o 
  -5   8   2       13.93       19.27      2.13 o 
  -4   8   2       93.35      108.27      0.96 o 
  -3   8   2      428.60      453.16      2.86 o 
  -2   8   2      592.81      649.15      3.78 o 
  -1   8   2     1463.13     1648.29      9.17 o 
   0   8   2     2346.21     2467.79     13.62 o 
   1   8   2        3.47        6.23      0.35 o 
   2   8   2      969.90     1066.08      6.82 o 
   3   8   2       35.13       40.57      1.14 o 
   4   8   2        3.14        4.98      0.56 o 
   5   8   2       35.11       33.98      0.97 o 
   6   8   2        2.21        6.25      0.82 o 
   7   8   2       30.55       21.70      1.76 o 
   8   8   2       15.96        9.13      1.76 o 
   9   8   2       46.41       50.85      2.66 o 
  10   8   2        4.32        5.25      1.83 o 
 -11   9   2        0.38       -0.93      1.29 o 
 -10   9   2       17.95       20.32      1.34 o 
  -9   9   2       90.15       83.09      2.11 o 
  -8   9   2      190.90      205.99      3.07 o 
  -7   9   2     1339.49     1345.98     13.98 o 
  -6   9   2      187.63      169.83      2.47 o 
  -5   9   2      250.64      257.51      3.23 o 
  -4   9   2      335.02      310.50      2.32 o 
  -3   9   2      104.50       97.58      0.87 o 
  -2   9   2      485.86      488.05      3.27 o 
  -1   9   2      811.35      933.41      5.65 o 
   0   9   2      558.52      549.97      3.71 o 
   1   9   2        2.74        0.58      0.31 o 
   2   9   2        1.90        0.16      0.30 o 
   3   9   2       43.16       38.40      0.86 o 
   4   9   2     1213.09     1211.80      9.05 o 
   5   9   2        2.52        0.98      0.50 o 
   6   9   2       30.31       20.42      1.69 o 
   7   9   2       70.12       66.33      2.62 o 
   8   9   2        0.21        0.65      1.69 o 
   9   9   2        8.85        7.20      1.34 o 
  10   9   2        1.63        2.55      1.85 o 
 -11  10   2        1.51        2.25      1.32 o 
 -10  10   2       22.29       22.82      1.57 o 
  -9  10   2        8.17       10.30      2.18 o 
  -8  10   2      163.91      181.04      3.99 o 
  -7  10   2       75.99       86.51      2.90 o 
  -6  10   2       15.45       15.98      0.86 o 
  -5  10   2       28.88       31.09      1.03 o 
  -4  10   2      250.38      309.77      2.34 o 
  -3  10   2       24.34       24.35      0.59 o 
  -2  10   2      104.69      114.43      1.28 o 
  -1  10   2        0.86        2.51      0.37 o 
   0  10   2        1.87        0.73      0.52 o 
   1  10   2      381.60      398.19      2.83 o 
   2  10   2        3.06        6.23      0.45 o 
   3  10   2      296.89      280.38      2.36 o 
   4  10   2       26.07       29.92      0.94 o 
   5  10   2      238.93      223.06      2.40 o 
   6  10   2      171.99      199.70      4.79 o 
   7  10   2        8.34        6.97      1.69 o 
   8  10   2       72.99       85.64      3.08 o 
   9  10   2       14.40       15.03      1.57 o 
 -11  11   2        2.24        2.44      1.32 o 
 -10  11   2       95.93      111.44      3.13 o 
  -9  11   2       18.41       18.52      1.92 o 
  -8  11   2       17.07       19.26      1.85 o 
  -7  11   2      363.37      380.74     15.34 o 
  -6  11   2       10.96        6.92      0.83 o 
  -5  11   2       12.00       12.46      0.66 o 
  -4  11   2        6.11        0.67      0.34 o 
  -3  11   2        2.91        3.13      0.45 o 
  -2  11   2       19.77       24.62      0.78 o 
  -1  11   2        3.42        3.24      0.42 o 
   0  11   2       59.05       61.66      0.95 o 
   1  11   2      404.68      375.85      2.75 o 
   2  11   2        9.10        9.86      0.61 o 
   3  11   2       82.19       91.59      1.24 o 
   4  11   2       62.92       63.29      1.17 o 
   5  11   2      142.53      154.76      3.54 o 
   6  11   2       46.77       42.75      2.54 o 
   7  11   2        9.13        5.29      1.61 o 
   8  11   2        0.11        1.20      1.69 o 
   9  11   2        1.84        7.87      4.35 o 
 -11  12   2        5.50        5.22      1.48 o 
 -10  12   2        6.90        6.63      1.18 o 
  -9  12   2       18.92       10.76      1.83 o 
  -8  12   2       58.57       55.42      2.62 o 
  -7  12   2        0.22        0.98      1.39 o 
  -6  12   2      113.69      113.29      2.21 o 
  -5  12   2       70.91       63.35      1.38 o 
  -4  12   2       52.69       59.46      1.48 o 
  -3  12   2      235.22      235.84      2.18 o 
  -2  12   2       81.34       93.87      1.31 o 
  -1  12   2      268.23      247.28      2.15 o 
   0  12   2       32.93       26.56      0.93 o 
   1  12   2      955.15      974.82      6.82 o 
   2  12   2        0.00       -0.13      0.52 o 
   3  12   2      226.94      246.73      2.65 o 
   4  12   2      365.12      340.14      3.43 o 
   5  12   2      104.71       97.67      3.26 o 
   6  12   2      143.02      147.83      3.77 o 
   7  12   2        0.74       -1.52      1.54 o 
   8  12   2        6.01        6.02      2.72 o 
   9  12   2        1.80        1.87      1.92 o 
 -10  13   2        5.92        4.91      2.18 o 
  -9  13   2       13.93       14.27      2.50 o 
  -8  13   2        0.37        1.53      1.46 o 
  -7  13   2      108.70      104.85      4.14 o 
  -6  13   2       38.49       41.64      2.29 o 
  -5  13   2      208.43      207.79      2.07 o 
  -4  13   2       53.42       58.53      1.12 o 
  -3  13   2        4.13       -0.08      0.53 o 
  -2  13   2       66.97       69.79      1.24 o 
  -1  13   2     1169.29     1153.49      7.97 o 
   0  13   2       10.26       10.06      0.61 o 
   1  13   2      415.43      425.80      3.61 o 
   2  13   2      566.98      529.75      4.73 o 
   3  13   2        3.69        2.48      0.65 o 
   4  13   2      292.84      290.42      4.18 o 
   5  13   2       11.68       10.23      1.61 o 
   6  13   2        4.45        4.57      1.69 o 
   7  13   2       13.04       15.66      1.92 o 
   8  13   2       21.27       25.09      4.03 o 
 -10  14   2        7.65        5.50      1.92 o 
  -9  14   2       47.67       41.04      4.68 o 
  -8  14   2        2.65        1.31      2.39 o 
  -7  14   2        0.05        0.11      1.39 o 
  -6  14   2      381.18      378.53      7.99 o 
  -5  14   2        0.04        0.35      0.70 o 
  -4  14   2        0.82       -0.52      0.52 o 
  -3  14   2      630.69      644.49      5.10 o 
  -2  14   2      274.30      263.69      2.56 o 
  -1  14   2      849.07      840.15      6.51 o 
   0  14   2      207.37      204.73      1.99 o 
   1  14   2      508.24      530.63      4.38 o 
   2  14   2        7.66        5.45      0.88 o 
   3  14   2      542.49      508.87      5.31 o 
   4  14   2      110.81      105.02      3.08 o 
   5  14   2        1.19       -0.33      1.54 o 
   6  14   2        0.01       -1.04      1.61 o 
   7  14   2        6.30        8.03      1.83 o 
   8  14   2       40.64       37.00      2.69 o 
 -10  15   2       13.90       10.69      2.07 o 
  -9  15   2        8.36        9.85      2.50 o 
  -8  15   2       24.78       28.59      2.07 o 
  -7  15   2       48.34       53.61      3.92 o 
  -6  15   2        0.58        2.07      1.54 o 
  -5  15   2       64.17       64.94      1.56 o 
  -4  15   2      713.99      660.92      6.55 o 
  -3  15   2        1.43        0.26      0.70 o 
  -2  15   2      185.69      168.06      1.96 o 
  -1  15   2        6.24        5.92      0.71 o 
   0  15   2      108.17       93.85      1.52 o 
   1  15   2      148.85      130.54      1.93 o 
   2  15   2        0.00        0.15      0.79 o 
   3  15   2       51.91       48.49      1.95 o 
   4  15   2       20.29       16.65      1.69 o 
   5  15   2       18.89       21.44      2.00 o 
   6  15   2        0.20       -0.29      1.61 o 
   7  15   2        0.24       -1.20      1.69 o 
   8  15   2       17.93       16.77      2.23 o 
  -9  16   2       28.33       28.91      2.46 o 
  -8  16   2       49.02       50.75      2.77 o 
  -7  16   2        3.01        2.36      1.61 o 
  -6  16   2        0.01       -0.16      1.46 o 
  -5  16   2       90.93       93.07      2.21 o 
  -4  16   2       14.50        7.60      1.15 o 
  -3  16   2       90.03       78.59      2.02 o 
  -2  16   2        0.00        2.21      0.88 o 
  -1  16   2        0.95        0.32      1.04 o 
   0  16   2      454.53      407.65      4.68 o 
   1  16   2       47.42       39.73      1.43 o 
   2  16   2      333.20      303.53      4.23 o 
   3  16   2        9.19       10.42      1.28 o 
   4  16   2        4.25        2.29      1.63 o 
   5  16   2       19.94       18.93      2.00 o 
   6  16   2        0.09       -0.39      1.61 o 
   7  16   2        4.90        5.15      1.92 o 
  -9  17   2        2.87        2.93      1.92 o 
  -8  17   2        5.63        7.76      1.85 o 
  -7  17   2        3.58        5.99      1.85 o 
  -6  17   2        0.03       -0.20      1.61 o 
  -5  17   2        5.98        7.38      1.19 o 
  -4  17   2        5.29       -0.88      0.99 o 
  -3  17   2        8.41        7.98      1.08 o 
  -2  17   2        0.36       -0.96      0.96 o 
  -1  17   2      179.88      183.67      2.58 o 
   0  17   2       37.11       35.99      1.44 o 
   1  17   2       23.64       12.94      1.24 o 
   2  17   2        0.01        1.38      1.81 o 
   3  17   2       12.12        6.77      1.15 o 
   4  17   2        6.36        4.91      1.61 o 
   5  17   2        9.24       10.47      1.92 o 
   6  17   2       62.13       74.40      3.38 o 
   7  17   2        1.14        7.07      2.15 o 
  -8  18   2       10.59       15.68      2.15 o 
  -7  18   2       16.73       26.34      2.31 o 
  -6  18   2        5.25       -0.46      1.61 o 
  -5  18   2       31.38       30.44      2.56 o 
  -4  18   2       67.26       64.62      1.98 o 
  -3  18   2       55.57       48.95      1.92 o 
  -2  18   2       60.63       53.60      1.92 o 
  -1  18   2       44.56       44.45      1.94 o 
   0  18   2        1.02       -1.20      1.63 o 
   1  18   2        0.04       -1.08      1.08 o 
   2  18   2        1.90       -0.55      1.04 o 
   3  18   2        1.40        3.16      1.18 o 
   4  18   2       30.25       34.65      2.94 o 
   5  18   2        8.53        6.63      1.92 o 
   6  18   2        2.47        7.86      2.07 o 
  -7  19   2       26.11       47.01      3.23 o 
  -6  19   2       37.02       33.93      2.38 o 
  -5  19   2       20.70       24.07      2.90 o 
  -4  19   2       27.10       24.02      2.33 o 
  -3  19   2        0.00       -1.12      1.12 o 
  -2  19   2        3.36        1.35      1.04 o 
  -1  19   2        2.59        0.42      1.30 o 
   0  19   2        4.91        9.61      1.54 o 
   1  19   2       21.66       30.55      2.07 o 
   2  19   2        0.30        1.81      1.13 o 
   3  19   2        2.10        1.99      1.33 o 
   4  19   2       20.26       23.40      2.15 o 
   5  19   2        8.29        7.03      1.85 o 
  -6  20   2        0.02       -0.11      1.85 o 
  -5  20   2        0.01        1.05      1.24 o 
  -4  20   2        6.54       15.71      1.40 o 
  -3  20   2        1.84        2.28      1.46 o 
  -2  20   2        0.73        1.46      1.30 o 
  -1  20   2       21.22       20.82      2.29 o 
   0  20   2        4.08        3.48      1.54 o 
   1  20   2       58.25       65.03      2.62 o 
   2  20   2       77.14       78.86      6.75 o 
   3  20   2       40.59       40.79      2.66 o 
   4  20   2        5.94        1.96      2.61 o 
  -5  21   2       30.48       39.58      4.68 o 
  -4  21   2       10.40       11.29      1.61 o 
  -3  21   2        1.65        2.21      1.52 o 
  -2  21   2       14.53       18.14      1.76 o 
  -1  21   2        5.98        9.17      1.61 o 
   0  21   2        3.20        4.16      1.52 o 
   1  21   2       25.29       28.73      3.16 o 
   2  21   2       29.04       30.23      2.23 o 
   3  21   2        0.01        0.65      1.67 o 
  -4  22   2        0.40       -0.28      1.57 o 
  -3  22   2       19.95       23.91      2.04 o 
  -2  22   2        3.69        2.03      1.61 o 
  -1  22   2       50.30       59.50      2.84 o 
   0  22   2       33.12       43.29      2.69 o 
   1  22   2        2.26        0.11      4.03 o 
   2  22   2       25.42       29.80      2.20 o 
 -13   1   3       44.18       55.58      2.76 o 
 -12   1   3       15.06       19.62      2.18 o 
 -11   1   3       27.20       32.01      2.23 o 
 -10   1   3       30.89       37.61      2.39 o 
  -9   1   3      200.07      176.36      1.82 o 
  -8   1   3       24.60       24.69      0.78 o 
  -7   1   3       15.31       16.91      0.60 o 
  -6   1   3      629.74      727.87      4.63 o 
  -5   1   3       36.71       27.74      0.44 o 
  -4   1   3      523.75      538.63      3.22 o 
  -3   1   3     1038.70     1092.44      6.71 o 
  -2   1   3     7045.02     6578.73     38.37 o 
  -1   1   3       64.31       77.76      2.82 o 
   0   1   3        4.91        6.95      0.44 o 
   1   1   3     3172.21     3261.26     28.10 o 
   2   1   3     2851.17     2940.74     22.48 o 
   3   1   3        7.32       12.87      0.74 o 
   4   1   3      266.46      258.09      2.55 o 
   5   1   3      231.24      223.74      2.18 o 
   6   1   3       10.45        9.83      0.81 o 
   7   1   3       39.20       38.68      1.52 o 
   8   1   3       18.45       22.15      1.76 o 
   9   1   3        9.38       10.49      2.61 o 
  10   1   3       50.55       56.65      3.92 o 
 -13   2   3        4.25        5.10      1.67 o 
 -12   2   3       34.40       33.79      2.31 o 
 -11   2   3        9.68        5.88      1.39 o 
 -10   2   3      157.61      155.99      2.55 o 
  -9   2   3       47.83       52.36      1.51 o 
  -8   2   3       67.60       66.04      1.00 o 
  -7   2   3       12.70       15.11      0.54 o 
  -6   2   3      381.77      368.20      2.85 o 
  -5   2   3       27.49       10.38      0.30 o 
  -4   2   3        5.91        0.36      0.28 o 
  -3   2   3     3395.98     3328.80     22.05 o 
  -2   2   3     6244.61     6231.71     39.40 o 
  -1   2   3     1575.32     1339.91      8.25 o 
   0   2   3     1689.58     1565.11     10.36 o 
   1   2   3     5747.02     5687.96     40.63 o 
   2   2   3     1145.70     1194.72      9.40 o 
   3   2   3        0.02        0.79      0.44 o 
   4   2   3        0.51        0.71      0.50 o 
   5   2   3       68.08       66.56      1.41 o 
   6   2   3      299.07      273.84      2.92 o 
   7   2   3       23.46       47.83      1.60 o 
   8   2   3        1.93       -0.43      1.12 o 
   9   2   3        0.02       -1.09      1.54 o 
  10   2   3        0.00        1.75      1.76 o 
 -13   3   3      118.51      119.56      3.44 o 
 -12   3   3       28.98       32.94      2.29 o 
 -11   3   3      353.58      363.54      5.76 o 
 -10   3   3       22.28       32.15      1.54 o 
  -9   3   3      149.19      143.36      1.57 o 
  -8   3   3       56.93       56.86      0.96 o 
  -7   3   3      107.09       91.77      1.16 o 
  -6   3   3     1186.12     1188.00     10.11 o 
  -5   3   3      704.81      659.57      4.50 o 
  -4   3   3       12.66       12.71      0.57 o 
  -3   3   3     4502.85     4643.65     36.56 o 
  -2   3   3      622.58      626.77      3.73 o 
  -1   3   3      578.97      622.48      3.52 o 
   0   3   3     7019.66     7077.43     41.26 o 
   1   3   3       12.02        5.88      0.36 o 
   2   3   3      253.35      250.52      2.13 o 
   3   3   3      332.86      378.96      3.09 o 
   4   3   3        9.45       13.53      0.64 o 
   5   3   3        3.72        5.08      1.10 o 
   6   3   3      262.97      223.44      2.55 o 
   7   3   3      186.56      171.60      2.71 o 
   8   3   3       17.34       32.75      2.64 o 
   9   3   3       39.48       26.54      1.98 o 
  10   3   3       22.16       19.68      2.07 o 
 -13   4   3        1.65        1.60      2.72 o 
 -12   4   3       72.55       78.27      3.16 o 
 -11   4   3        8.88       14.87      1.52 o 
 -10   4   3        0.52        0.16      0.88 o 
  -9   4   3       40.43       40.11      0.91 o 
  -8   4   3      172.40      160.33      1.62 o 
  -7   4   3      780.81      834.31      9.56 o 
  -6   4   3      490.18      460.58      3.52 o 
  -5   4   3      455.65      430.03      3.61 o 
  -4   4   3      416.59      475.43      4.02 o 
  -3   4   3       16.72       23.99      0.38 o 
  -2   4   3       58.45       59.75      0.56 o 
  -1   4   3      787.50      777.62      4.36 o 
   0   4   3     3496.81     3631.41     21.19 o 
   1   4   3        0.57        1.69      0.27 o 
   2   4   3       23.94       14.01      1.18 o 
   3   4   3      203.86      222.60      2.04 o 
   4   4   3       74.90       80.77      1.26 o 
   5   4   3      310.40      309.50      3.09 o 
   6   4   3      148.00      156.29      2.76 o 
   7   4   3       35.95       35.60      1.80 o 
   8   4   3       33.03       26.23      1.55 o 
   9   4   3        3.65       -0.39      1.46 o 
  10   4   3        4.35        5.70      1.76 o 
 -13   5   3       65.65       64.24      2.82 o 
 -12   5   3        5.56        7.66      3.05 o 
 -11   5   3       19.30       16.20      1.52 o 
 -10   5   3       15.15       13.82      1.26 o 
  -9   5   3       68.30       78.44      2.01 o 
  -8   5   3       76.13       76.45      1.06 o 
  -7   5   3      126.42      121.41      1.28 o 
  -6   5   3     1826.20     1861.70     14.59 o 
  -5   5   3     3720.27     4020.73     30.68 o 
  -4   5   3      140.58      154.48      1.28 o 
  -3   5   3     2133.45     2289.53     15.00 o 
  -2   5   3       69.72       75.77      0.82 o 
  -1   5   3      106.60      122.84      0.90 o 
   0   5   3        5.01        4.01      0.36 o 
   1   5   3     2470.44     2598.10     15.06 o 
   2   5   3      423.31      410.76      2.83 o 
   3   5   3      379.11      396.73      3.56 o 
   4   5   3        1.69        0.78      0.47 o 
   5   5   3       99.29      119.98      1.69 o 
   6   5   3      753.07      712.92      6.99 o 
   7   5   3        1.67       -1.07      1.07 o 
   8   5   3        4.18        6.59      1.29 o 
   9   5   3        0.87        1.74      1.61 o 
  10   5   3       13.86       16.10      1.98 o 
 -12   6   3       11.69       16.54      1.57 o 
 -11   6   3       65.79       77.83      2.45 o 
 -10   6   3        0.04        1.15      0.92 o 
  -9   6   3        8.66        9.44      0.72 o 
  -8   6   3      280.01      253.76      2.48 o 
  -7   6   3        9.54        8.78      0.54 o 
  -6   6   3      122.10      136.85      1.70 o 
  -5   6   3      683.56      783.71      7.07 o 
  -4   6   3      688.92      767.10      4.91 o 
  -3   6   3     4499.17     4793.71     27.59 o 
  -2   6   3       48.88       51.81      0.55 o 
  -1   6   3      294.28      230.21      1.48 o 
   0   6   3      145.86      163.29      1.53 o 
   1   6   3      666.98      704.55      4.32 o 
   2   6   3      355.32      337.72      2.44 o 
   3   6   3        0.36       -0.12      0.43 o 
   4   6   3        7.01        2.95      0.52 o 
   5   6   3       11.13       10.84      0.74 o 
   6   6   3       50.39       60.10      1.61 o 
   7   6   3        8.99       13.80      1.69 o 
   8   6   3       30.93       35.44      1.91 o 
   9   6   3       19.70       12.86      1.76 o 
  10   6   3        3.08       -0.38      1.83 o 
 -12   7   3        0.11        0.39      1.74 o 
 -11   7   3        6.87        5.09      1.29 o 
 -10   7   3       68.94       83.14      2.04 o 
  -9   7   3       71.96       73.77      1.43 o 
  -8   7   3       64.67       59.64      1.06 o 
  -7   7   3      266.70      291.59      6.19 o 
  -6   7   3       86.37       73.83      1.40 o 
  -5   7   3       24.74       30.38      0.78 o 
  -4   7   3      458.44      481.09      3.22 o 
  -3   7   3      377.43      455.36      3.02 o 
  -2   7   3      506.96      540.88      3.17 o 
  -1   7   3      114.45      113.53      0.94 o 
   0   7   3       22.27       13.75      0.37 o 
   1   7   3        5.08        2.68      0.45 o 
   2   7   3        0.89       -0.36      0.36 o 
   3   7   3        1.50        0.95      0.46 o 
   4   7   3        2.13        2.80      0.54 o 
   5   7   3       75.13       80.35      1.44 o 
   6   7   3       20.94       15.53      1.18 o 
   7   7   3        0.25       -1.54      1.54 o 
   8   7   3       24.65       16.56      1.50 o 
   9   7   3       15.26       20.40      1.98 o 
 -12   8   3       21.99       16.85      3.70 o 
 -11   8   3        3.72        2.55      1.25 o 
 -10   8   3       19.73       19.87      1.32 o 
  -9   8   3      225.17      232.11      4.60 o 
  -8   8   3        2.04        2.13      0.72 o 
  -7   8   3      822.64      819.36      8.74 o 
  -6   8   3       81.06      103.14      1.74 o 
  -5   8   3      603.97      571.94      4.72 o 
  -4   8   3      597.37      579.04      4.07 o 
  -3   8   3     1391.05     1513.74      9.40 o 
  -2   8   3     1965.34     2171.47     12.01 o 
  -1   8   3     1406.82     1537.40      8.59 o 
   0   8   3     3619.83     3674.21     19.32 o 
   1   8   3      520.62      534.50      3.43 o 
   2   8   3       50.05       66.11      0.90 o 
   3   8   3      286.81      271.37      2.70 o 
   4   8   3       15.15       15.17      1.04 o 
   5   8   3      161.66      179.61      2.14 o 
   6   8   3       68.15       74.89      2.62 o 
   7   8   3       43.76       22.43      1.85 o 
   8   8   3        0.78       -1.86      2.18 o 
   9   8   3        1.63        1.39      1.61 o 
 -12   9   3        1.72        0.81      1.29 o 
 -11   9   3        5.20        5.63      1.29 o 
 -10   9   3        0.73        0.35      0.97 o 
  -9   9   3       39.64       39.19      1.61 o 
  -8   9   3        1.42        1.82      0.86 o 
  -7   9   3       28.06       24.97      2.17 o 
  -6   9   3       41.68       44.90      1.45 o 
  -5   9   3       37.98       31.85      0.70 o 
  -4   9   3       47.64       54.39      0.73 o 
  -3   9   3      262.23      256.91      1.88 o 
  -2   9   3        0.00       -0.30      0.30 o 
  -1   9   3      416.89      485.00      3.33 o 
   0   9   3       13.74       18.13      0.59 o 
   1   9   3        6.59        2.19      0.34 o 
   2   9   3        1.34        0.84      0.39 o 
   3   9   3      788.70      738.64      5.75 o 
   4   9   3       60.73       64.88      1.18 o 
   5   9   3      127.12      114.70      1.85 o 
   6   9   3       28.29       25.83      2.50 o 
   7   9   3        1.03        0.41      1.46 o 
   8   9   3        0.12       -1.61      1.61 o 
   9   9   3       30.37       37.39      3.70 o 
 -12  10   3       10.77        6.09      2.83 o 
 -11  10   3       75.25       74.82      2.41 o 
 -10  10   3       50.78       47.11      1.72 o 
  -9  10   3      340.75      356.40      6.08 o 
  -8  10   3      140.45      132.35      3.39 o 
  -7  10   3      421.70      413.30      6.31 o 
  -6  10   3        9.19        6.62      1.11 o 
  -5  10   3        2.39        6.28      0.52 o 
  -4  10   3       63.14       69.84      0.81 o 
  -3  10   3      146.21      140.28      1.29 o 
  -2  10   3       40.72       39.99      0.75 o 
  -1  10   3       31.12       46.19      0.77 o 
   0  10   3        3.93        1.11      0.37 o 
   1  10   3       28.98       26.30      0.66 o 
   2  10   3      218.65      239.11      2.09 o 
   3  10   3      219.64      205.27      2.09 o 
   4  10   3      194.39      205.07      2.26 o 
   5  10   3       14.72       14.75      1.09 o 
   6  10   3       15.91        8.64      1.61 o 
   7  10   3       33.32       26.47      2.29 o 
   8  10   3        0.71        0.54      1.69 o 
   9  10   3        6.61        5.89      1.85 o 
 -11  11   3       25.41       28.03      1.77 o 
 -10  11   3       22.37       21.56      1.44 o 
  -9  11   3        7.70        9.72      1.61 o 
  -8  11   3      206.01      219.32      4.38 o 
  -7  11   3        0.20       -0.82      0.82 o 
  -6  11   3       40.60       44.75      1.42 o 
  -5  11   3      189.49      200.18      2.43 o 
  -4  11   3       14.67       12.90      0.50 o 
  -3  11   3      274.11      287.87      2.32 o 
  -2  11   3        9.84       14.46      0.53 o 
  -1  11   3       78.18       75.50      0.97 o 
   0  11   3        6.35        4.45      0.65 o 
   1  11   3      221.17      236.31      2.09 o 
   2  11   3      215.71      189.69      1.71 o 
   3  11   3        0.62        0.13      0.34 o 
   4  11   3      488.27      469.14      4.37 o 
   5  11   3      157.77      143.11      3.69 o 
   6  11   3       25.13       17.60      1.85 o 
   7  11   3        4.55        5.01      1.74 o 
   8  11   3        2.91        4.49      1.83 o 
 -11  12   3        0.61       -2.61      2.61 o 
 -10  12   3       10.85        8.75      1.19 o 
  -9  12   3        8.31        7.42      2.18 o 
  -8  12   3      260.55      266.03      5.00 o 
  -7  12   3       86.62       87.40      2.77 o 
  -6  12   3      137.20      119.46      1.53 o 
  -5  12   3      346.43      360.62      3.81 o 
  -4  12   3     1195.01     1193.50      8.76 o 
  -3  12   3      380.01      354.84      2.83 o 
  -2  12   3      134.78      143.65      1.63 o 
  -1  12   3      135.05      117.47      1.28 o 
   0  12   3        5.86        6.03      0.52 o 
   1  12   3      250.54      256.83      2.29 o 
   2  12   3       86.72       83.73      1.69 o 
   3  12   3        7.42        8.90      0.69 o 
   4  12   3        6.72        9.50      0.95 o 
   5  12   3      196.15      193.06      4.16 o 
   6  12   3       11.69        8.07      1.67 o 
   7  12   3       30.13       20.87      2.07 o 
   8  12   3       65.22       89.95      5.01 o 
 -11  13   3        2.64        0.65      2.61 o 
 -10  13   3       43.34       44.64      2.00 o 
  -9  13   3        2.20        2.18      1.69 o 
  -8  13   3       10.69       13.20      3.26 o 
  -7  13   3        9.07        7.06      1.61 o 
  -6  13   3        0.44       -0.63      0.67 o 
  -5  13   3      107.87       86.47      1.59 o 
  -4  13   3      277.24      256.67      2.33 o 
  -3  13   3       99.80      102.03      1.34 o 
  -2  13   3     1419.03     1373.32     10.14 o 
  -1  13   3      260.53      249.12      2.24 o 
   0  13   3        8.74       11.17      0.59 o 
   1  13   3        7.76       10.08      0.77 o 
   2  13   3       69.49       69.10      1.75 o 
   3  13   3      187.28      186.70      2.58 o 
   4  13   3       27.27       34.05      4.03 o 
   5  13   3        0.05        0.09      1.46 o 
   6  13   3        1.59        0.44      1.96 o 
   7  13   3        0.60        2.07      1.85 o 
   8  13   3        5.38        7.67      2.61 o 
 -10  14   3        0.54       -1.69      1.69 o 
  -9  14   3       13.97       16.63      1.92 o 
  -8  14   3        6.60        8.73      1.69 o 
  -7  14   3       12.71       13.54      2.07 o 
  -6  14   3       28.60       26.60      1.48 o 
  -5  14   3       15.33       17.48      0.95 o 
  -4  14   3        0.08       -0.29      0.55 o 
  -3  14   3        6.89       10.73      0.64 o 
  -2  14   3      342.51      343.17      3.10 o 
  -1  14   3      147.32      122.57      2.04 o 
   0  14   3      172.91      172.03      2.01 o 
   1  14   3       94.56       92.88      1.49 o 
   2  14   3       37.59       32.82      1.18 o 
   3  14   3        9.04        5.91      1.54 o 
   4  14   3       12.49       14.15      1.76 o 
   5  14   3       25.90       23.36      1.92 o 
   6  14   3        0.97        1.66      1.74 o 
   7  14   3        0.06        1.23      1.76 o 
 -10  15   3        3.77        4.70      1.92 o 
  -9  15   3       15.99       15.04      2.00 o 
  -8  15   3       18.69       12.60      1.92 o 
  -7  15   3        0.30        0.50      1.46 o 
  -6  15   3       87.60       84.13      1.69 o 
  -5  15   3      106.90       98.87      1.83 o 
  -4  15   3        0.31       -0.81      0.81 o 
  -3  15   3       62.72       45.85      1.19 o 
  -2  15   3       20.75       21.90      0.87 o 
  -1  15   3       20.34        8.35      0.76 o 
   0  15   3       79.99       80.45      1.55 o 
   1  15   3       23.18       15.27      0.99 o 
   2  15   3      130.25      137.84      2.20 o 
   3  15   3        0.83       -0.22      1.39 o 
   4  15   3       54.43       47.55      2.46 o 
   5  15   3        0.23       -1.31      1.54 o 
   6  15   3       10.33       11.77      1.92 o 
   7  15   3        0.04       -1.70      1.92 o 
  -9  16   3        0.56       -0.76      1.69 o 
  -8  16   3        0.80       -0.81      1.74 o 
  -7  16   3        8.17        5.84      1.61 o 
  -6  16   3        5.59        7.89      1.11 o 
  -5  16   3       91.73       78.48      2.85 o 
  -4  16   3        1.22       -0.95      0.95 o 
  -3  16   3      101.34       72.83      1.92 o 
  -2  16   3       22.71       17.66      0.99 o 
  -1  16   3      103.10      112.62      2.01 o 
   0  16   3       34.31       25.16      1.21 o 
   1  16   3        1.82        3.45      0.88 o 
   2  16   3      124.91      134.88      2.71 o 
   3  16   3      137.38      140.40      3.69 o 
   4  16   3        0.01       -0.41      1.46 o 
   5  16   3        9.55       13.93      2.00 o 
   6  16   3       14.94       15.02      2.15 o 
   7  16   3        0.03       -1.36      1.76 o 
  -9  17   3       18.50       21.19      2.31 o 
  -8  17   3       16.07       16.78      2.00 o 
  -7  17   3        6.05        1.52      1.61 o 
  -6  17   3       89.34       95.09      2.27 o 
  -5  17   3       13.02       17.51      1.21 o 
  -4  17   3       34.79       40.15      1.69 o 
  -3  17   3       45.26       42.13      1.69 o 
  -2  17   3       15.55       13.39      1.17 o 
  -1  17   3        0.92       -0.84      0.84 o 
   0  17   3       60.18       53.08      1.58 o 
   1  17   3       52.05       53.51      1.92 o 
   2  17   3       69.26       75.78      2.17 o 
   3  17   3        0.04        0.76      1.39 o 
   4  17   3        5.56       12.19      1.85 o 
   5  17   3        0.20        1.20      1.85 o 
   6  17   3        1.61        2.02      3.92 o 
  -8  18   3        0.02       -1.37      1.76 o 
  -7  18   3       54.40       60.41      2.92 o 
  -6  18   3        0.79       -0.93      1.08 o 
  -5  18   3        0.20       -0.06      1.05 o 
  -4  18   3       15.00       18.35      1.34 o 
  -3  18   3       12.94        6.40      1.08 o 
  -2  18   3        9.18       10.12      1.21 o 
  -1  18   3        1.36        0.49      1.04 o 
   0  18   3        0.47       -0.44      1.30 o 
   1  18   3       57.63       59.66      2.36 o 
   2  18   3        0.84        1.00      1.15 o 
   3  18   3        8.75       10.54      2.50 o 
   4  18   3        0.43        1.63      1.69 o 
   5  18   3        0.91        3.05      2.00 o 
  -8  19   3        0.04       -1.83      1.83 o 
  -7  19   3       29.16       33.85      2.46 o 
  -6  19   3       14.63       19.13      1.42 o 
  -5  19   3       17.71       18.45      1.37 o 
  -4  19   3       21.75       21.30      1.41 o 
  -3  19   3        0.82       -1.08      1.08 o 
  -2  19   3        1.36        0.87      1.08 o 
  -1  19   3        0.96       -0.76      1.30 o 
   0  19   3        0.65       -1.30      1.30 o 
   1  19   3        0.84       -0.11      1.39 o 
   2  19   3        0.16       -1.30      1.30 o 
   3  19   3        0.16        3.26      1.69 o 
   4  19   3        0.10       -0.26      1.76 o 
   5  19   3        1.33        4.48      1.92 o 
  -7  20   3        0.75        2.83      2.00 o 
  -6  20   3        1.05        1.91      1.24 o 
  -5  20   3        0.04       -0.15      1.18 o 
  -4  20   3        3.60        8.58      1.28 o 
  -3  20   3        0.00       -0.07      1.36 o 
  -2  20   3        0.05       -0.49      1.30 o 
  -1  20   3        0.97       -0.11      1.39 o 
   0  20   3        0.83        0.22      1.39 o 
   1  20   3        2.00        1.99      1.61 o 
   2  20   3        3.28        1.29      1.67 o 
   3  20   3        1.03        2.61      2.61 o 
   4  20   3        8.67        6.75      2.83 o 
  -6  21   3        0.18        0.68      1.29 o 
  -5  21   3       11.95       12.84      1.73 o 
  -4  21   3        3.24        0.41      1.52 o 
  -3  21   3        1.12        2.14      1.52 o 
  -2  21   3        0.10       -0.22      2.07 o 
  -1  21   3        4.88        4.90      1.54 o 
   0  21   3        2.44        0.90      1.61 o 
   1  21   3        8.44        8.36      1.69 o 
   2  21   3       27.61       33.42      2.31 o 
   3  21   3        0.51        2.39      2.61 o 
  -4  22   3        5.93        3.98      1.73 o 
  -3  22   3       21.48       18.89      1.83 o 
  -2  22   3       12.08       11.04      1.69 o 
  -1  22   3        0.38       -0.54      1.54 o 
   0  22   3        2.02        1.31      3.05 o 
   1  22   3       19.25       29.20      2.14 o 
 -13   0   4       41.82       50.49      3.70 o 
 -12   0   4      438.31      413.53      8.92 o 
 -11   0   4       13.47        9.58      1.96 o 
 -10   0   4       93.35       94.91      2.29 o 
  -9   0   4        0.57       -0.60      0.60 o 
  -8   0   4       25.65       26.99      1.01 o 
  -7   0   4      196.45      200.15      2.47 o 
  -6   0   4     3150.83     3275.78     25.38 o 
  -5   0   4      735.17      740.15      5.89 o 
  -2   0   4      927.04      800.36      7.22 o 
  -1   0   4     9709.99     8990.35     91.08 o 
   0   0   4    21930.88    20517.71    247.24 o 
   1   0   4     1109.96     1145.02     14.24 o 
   2   0   4     6342.61     6747.17     81.26 o 
   3   0   4      993.11      994.95     12.70 o 
   4   0   4       14.62        9.70      0.79 o 
   5   0   4      457.43      468.02      7.62 o 
   6   0   4       63.20       53.27      2.38 o 
   7   0   4       73.92       83.07      2.69 o 
   8   0   4        0.58       -1.96      1.96 o 
   9   0   4        7.91        6.09      2.39 o 
 -13   1   4      208.40      192.29      4.08 o 
 -12   1   4        8.57       10.61      1.46 o 
 -11   1   4       52.34       50.68      3.05 o 
 -10   1   4      210.91      204.42      2.88 o 
  -9   1   4        6.22        5.46      0.62 o 
  -8   1   4      389.53      426.00      3.31 o 
  -7   1   4      207.31      250.42      2.06 o 
  -6   1   4       30.40       21.36      0.94 o 
  -5   1   4      132.75      139.42      0.99 o 
  -4   1   4     3039.20     3003.41     18.55 o 
  -3   1   4     7866.32     7582.22     42.13 o 
  -2   1   4    23382.08    21764.86    369.57 o 
  -1   1   4     6647.30     6298.23     45.32 o 
   0   1   4     1316.07     1255.17      9.86 o 
   1   1   4      191.65      199.12      2.18 o 
   2   1   4      363.94      332.14      3.37 o 
   3   1   4        8.52        0.44      0.49 o 
   4   1   4       49.18       49.11      1.09 o 
   5   1   4      242.08      278.11      3.41 o 
   6   1   4      341.28      293.73      3.93 o 
   7   1   4        2.18       -0.94      0.94 o 
   8   1   4       26.15       25.39      1.85 o 
   9   1   4        4.04       -0.33      1.69 o 
 -13   2   4       10.04       14.52      1.74 o 
 -12   2   4       24.71       32.69      2.07 o 
 -11   2   4        1.60        3.05      1.23 o 
 -10   2   4        9.19       12.39      0.99 o 
  -9   2   4       31.14       25.39      1.00 o 
  -8   2   4       22.66       32.00      0.76 o 
  -7   2   4      108.80      107.92      1.23 o 
  -6   2   4       57.60       72.03      0.68 o 
  -5   2   4      614.92      687.08      4.37 o 
  -4   2   4     1808.25     1777.52     10.38 o 
  -3   2   4    10757.33    10263.46     63.05 o 
  -2   2   4      595.07      697.84      4.42 o 
  -1   2   4     4502.29     4398.88     31.90 o 
   0   2   4     2985.60     2739.88     21.20 o 
   1   2   4        3.85        8.39      0.42 o 
   2   2   4       19.63       23.91      0.92 o 
   3   2   4      163.96      166.52      1.85 o 
   4   2   4        0.05        0.20      0.57 o 
   5   2   4      195.19      207.06      2.69 o 
   6   2   4      255.39      269.95      3.31 o 
   7   2   4       66.10       44.43      1.63 o 
   8   2   4       28.33       24.90      1.92 o 
   9   2   4        2.26        2.61      1.69 o 
 -13   3   4        0.82        1.56      1.46 o 
 -12   3   4       26.99       31.26      3.48 o 
 -11   3   4        0.46        1.05      1.20 o 
 -10   3   4       77.93       73.33      3.38 o 
  -9   3   4      334.91      334.35      3.07 o 
  -8   3   4        2.76        2.93      0.37 o 
  -7   3   4      361.79      342.40      2.97 o 
  -6   3   4     1811.81     1938.37     12.03 o 
  -5   3   4     1857.89     1928.38     12.66 o 
  -4   3   4     1878.68     1948.49     12.91 o 
  -3   3   4     1997.69     1996.36     11.53 o 
  -2   3   4      528.56      577.15      3.48 o 
  -1   3   4     3640.52     3765.18     23.43 o 
   0   3   4     3730.18     3951.60     27.08 o 
   1   3   4     1320.95     1359.41      9.81 o 
   2   3   4     1032.56     1152.14      8.45 o 
   3   3   4       88.71       93.65      1.25 o 
   4   3   4        0.08        2.40      0.57 o 
   5   3   4      148.16      167.64      2.16 o 
   6   3   4       45.06       37.47      1.34 o 
   7   3   4        0.24       -1.08      1.08 o 
   8   3   4        0.36        1.96      1.54 o 
   9   3   4       27.04       31.25      2.39 o 
 -13   4   4        6.11        5.94      1.85 o 
 -12   4   4       41.95       61.54      3.81 o 
 -11   4   4       33.35       29.54      2.50 o 
 -10   4   4        0.00        0.90      0.86 o 
  -9   4   4        0.19       -0.53      0.53 o 
  -8   4   4      116.88       94.27      1.37 o 
  -7   4   4        2.07        3.35      0.32 o 
  -6   4   4      671.36      794.99      5.86 o 
  -5   4   4       50.85       43.16      0.87 o 
  -4   4   4      157.81      163.38      1.52 o 
  -3   4   4      544.86      546.69      3.13 o 
  -2   4   4      477.14      459.20      2.69 o 
  -1   4   4        0.23        0.73      0.32 o 
   0   4   4       72.18       76.55      0.81 o 
   1   4   4     2305.68     2376.29     15.62 o 
   2   4   4       48.66       58.33      1.12 o 
   3   4   4      441.83      492.83      4.35 o 
   4   4   4       83.39      111.47      1.59 o 
   5   4   4      680.94      713.69      6.22 o 
   6   4   4       32.95       38.92      1.50 o 
   7   4   4       32.49       23.83      1.50 o 
   8   4   4       12.12        9.46      1.61 o 
   9   4   4        0.54       -1.41      1.61 o 
 -13   5   4        3.76        7.56      1.52 o 
 -12   5   4        0.33        3.18      1.25 o 
 -11   5   4       43.04       41.38      1.93 o 
 -10   5   4       32.37       33.87      3.78 o 
  -9   5   4        7.66        8.24      0.73 o 
  -8   5   4       17.25       15.96      0.57 o 
  -7   5   4        2.95        1.29      0.39 o 
  -6   5   4       37.56       22.95      0.70 o 
  -5   5   4      539.77      541.45      4.65 o 
  -4   5   4     2373.04     2498.21     16.32 o 
  -3   5   4        0.53        1.25      0.17 o 
  -2   5   4       99.17      112.65      0.85 o 
  -1   5   4     1632.06     1613.65      8.92 o 
   0   5   4     1432.97     1457.17      8.59 o 
   1   5   4     2476.12     2775.19     16.12 o 
   2   5   4      223.09      192.45      2.02 o 
   3   5   4       15.57       13.11      0.65 o 
   4   5   4      371.40      405.02      3.79 o 
   5   5   4        3.82        3.64      1.27 o 
   6   5   4       23.39       26.58      1.53 o 
   7   5   4      190.66      174.37      3.14 o 
   8   5   4        0.73        0.29      1.29 o 
   9   5   4        0.01       -0.51      1.67 o 
 -13   6   4       26.95       32.28      2.14 o 
 -12   6   4       10.38        8.52      2.72 o 
 -11   6   4       39.69       37.01      1.93 o 
 -10   6   4        3.06        2.46      0.90 o 
  -9   6   4       72.27       54.38      1.11 o 
  -8   6   4       71.24       81.44      1.28 o 
  -7   6   4       10.58       12.11      0.65 o 
  -6   6   4      334.04      333.96      3.29 o 
  -5   6   4      171.34      194.83      2.31 o 
  -4   6   4        6.20        6.38      0.38 o 
  -3   6   4       36.14       36.89      0.91 o 
  -2   6   4     1015.90     1039.49      5.60 o 
  -1   6   4      106.93      114.65      1.18 o 
   0   6   4      711.57      745.82      4.32 o 
   1   6   4      312.81      356.25      2.56 o 
   2   6   4      294.91      331.44      3.09 o 
   3   6   4        1.74        0.47      0.53 o 
   4   6   4       19.19       17.61      0.81 o 
   5   6   4        4.42        1.95      0.70 o 
   6   6   4        6.79        9.82      1.18 o 
   7   6   4        9.07        7.13      1.74 o 
   8   6   4       27.79       26.54      1.69 o 
   9   6   4        3.85        1.66      1.67 o 
 -13   7   4       15.42       18.21      1.61 o 
 -12   7   4       26.56       29.03      2.50 o 
 -11   7   4       30.75       34.37      1.81 o 
 -10   7   4        6.59        6.63      0.97 o 
  -9   7   4       30.49       27.48      1.02 o 
  -8   7   4      716.60      682.19      6.53 o 
  -7   7   4      367.38      336.54      3.97 o 
  -6   7   4       63.61       52.60      0.95 o 
  -5   7   4      357.63      371.61      3.39 o 
  -4   7   4      783.29      828.00      5.67 o 
  -3   7   4     1483.76     1603.45      9.43 o 
  -2   7   4     1385.64     1426.45      7.98 o 
  -1   7   4       10.27       10.80      0.34 o 
   0   7   4     1232.90     1164.67      6.60 o 
   1   7   4       93.36       97.01      1.21 o 
   2   7   4       38.10       23.20      1.03 o 
   3   7   4        6.85        4.56      0.63 o 
   4   7   4        0.00       -0.62      0.62 o 
   5   7   4       10.13       11.83      1.23 o 
   6   7   4       34.76       37.94      4.14 o 
   7   7   4       13.20        8.37      1.67 o 
   8   7   4       13.07       11.84      1.56 o 
   9   7   4        0.20        0.95      1.83 o 
 -13   8   4        5.17       -0.87      2.61 o 
 -12   8   4        2.39       -1.12      1.12 o 
 -11   8   4        2.00        0.91      1.09 o 
 -10   8   4        0.60        1.07      0.83 o 
  -9   8   4      293.19      275.98      3.39 o 
  -8   8   4       11.66        9.01      1.57 o 
  -7   8   4       79.88       66.98      1.35 o 
  -6   8   4       53.41       41.51      1.27 o 
  -5   8   4      280.42      293.80      2.42 o 
  -4   8   4     2267.21     2541.64     16.89 o 
  -3   8   4     2691.28     2868.08     15.78 o 
  -2   8   4      344.69      407.41      2.52 o 
  -1   8   4       73.11       85.62      0.88 o 
   0   8   4      113.31       91.09      0.97 o 
   1   8   4      122.94      128.39      1.34 o 
   2   8   4      201.29      224.58      2.17 o 
   3   8   4      269.93      256.47      3.28 o 
   4   8   4       44.54       54.08      1.26 o 
   5   8   4        5.79        2.50      1.02 o 
   6   8   4        5.82        6.02      1.54 o 
   7   8   4        2.33        4.77      1.61 o 
   8   8   4       22.54       18.91      1.54 o 
   9   8   4       36.33       37.10      5.66 o 
 -12   9   4        1.75        1.70      1.15 o 
 -11   9   4        0.22       -0.19      1.41 o 
 -10   9   4        2.00        4.71      0.89 o 
  -9   9   4        3.96        3.99      0.87 o 
  -8   9   4      307.89      322.49      4.04 o 
  -7   9   4       18.14       18.18      1.20 o 
  -6   9   4      772.07      735.63      9.38 o 
  -5   9   4      224.83      203.50      1.76 o 
  -4   9   4      236.50      195.00      1.63 o 
  -3   9   4      217.22      267.13      1.87 o 
  -2   9   4      743.49      802.27      4.91 o 
  -1   9   4        5.07        2.10      0.36 o 
   0   9   4      262.17      265.03      1.93 o 
   1   9   4      115.55      107.27      1.15 o 
   2   9   4      260.34      267.51      2.30 o 
   3   9   4      227.53      218.27      2.41 o 
   4   9   4      193.49      171.87      2.15 o 
   5   9   4       18.84       23.32      1.85 o 
   6   9   4       15.97        6.32      1.61 o 
   7   9   4       21.82       20.70      2.00 o 
   8   9   4        5.60       14.41      2.07 o 
 -12  10   4        1.89       -0.44      2.61 o 
 -11  10   4       33.37       30.52      4.57 o 
 -10  10   4      368.66      393.55      7.53 o 
  -9  10   4       10.08       10.71      1.29 o 
  -8  10   4      261.83      273.27      3.58 o 
  -7  10   4      128.97      133.36      2.50 o 
  -6  10   4        9.65       10.96      0.61 o 
  -5  10   4      118.04      117.42      1.24 o 
  -4  10   4       19.14       14.78      0.48 o 
  -3  10   4       90.35       88.70      1.05 o 
  -2  10   4       64.19       72.87      0.95 o 
  -1  10   4       18.07       25.61      0.68 o 
   0  10   4        0.05       -0.36      0.36 o 
   1  10   4        0.00        0.25      0.41 o 
   2  10   4       47.24       41.92      0.95 o 
   3  10   4      131.60      153.58      1.82 o 
   4  10   4        4.07        6.25      0.84 o 
   5  10   4      130.25      129.98      3.46 o 
   6  10   4        1.14        0.90      1.46 o 
   7  10   4       12.47       20.07      1.92 o 
   8  10   4        1.78        3.59      2.00 o 
 -12  11   4       16.28       25.03      3.26 o 
 -11  11   4       10.66       12.41      1.19 o 
 -10  11   4        6.98        7.12      1.27 o 
  -9  11   4      235.75      242.65      4.69 o 
  -8  11   4       37.40       45.32      1.49 o 
  -7  11   4      178.95      169.37      2.56 o 
  -6  11   4        7.81        8.90      0.50 o 
  -5  11   4       59.22       55.58      0.91 o 
  -4  11   4      217.33      213.29      1.60 o 
  -3  11   4        0.67        0.37      0.49 o 
  -2  11   4       18.46       17.46      0.62 o 
  -1  11   4        3.85        8.81      0.48 o 
   0  11   4      341.10      331.99      2.53 o 
   1  11   4       91.48       86.13      1.12 o 
   2  11   4       14.67       13.79      0.82 o 
   3  11   4      168.36      169.66      1.95 o 
   4  11   4       42.47       47.73      1.51 o 
   5  11   4        0.01       -0.16      1.46 o 
   6  11   4        5.26        5.32      1.67 o 
   7  11   4        3.99        4.66      1.76 o 
   8  11   4        2.15        2.50      1.85 o 
 -11  12   4       93.09       92.50      5.01 o 
 -10  12   4        0.91        0.39      0.90 o 
  -9  12   4       74.30       66.58      2.76 o 
  -8  12   4      165.34      151.65      3.61 o 
  -7  12   4       11.08       16.29      1.11 o 
  -6  12   4       50.94       38.04      1.35 o 
  -5  12   4       51.94       50.53      1.88 o 
  -4  12   4       76.22       67.37      2.04 o 
  -3  12   4       35.49       27.79      0.86 o 
  -2  12   4      392.19      383.89      3.06 o 
  -1  12   4      570.79      559.71      3.93 o 
   0  12   4      514.68      517.89      3.70 o 
   1  12   4        0.78       -0.57      0.57 o 
   2  12   4      210.51      184.43      1.90 o 
   3  12   4       76.24       63.91      1.96 o 
   4  12   4      226.50      223.41      4.13 o 
   5  12   4        9.74       11.40      1.96 o 
   6  12   4        0.22        2.18      1.61 o 
   7  12   4        0.84        0.94      1.76 o 
   8  12   4        0.35       -0.22      2.00 o 
 -11  13   4       14.03       15.89      2.83 o 
 -10  13   4        8.92        6.17      1.76 o 
  -9  13   4        3.21        2.77      1.61 o 
  -8  13   4      241.22      241.58      4.69 o 
  -7  13   4       20.90       20.23      1.69 o 
  -6  13   4      422.78      379.82      3.52 o 
  -5  13   4       46.68       43.60      1.16 o 
  -4  13   4       99.07      104.65      1.24 o 
  -3  13   4      160.06      160.04      1.80 o 
  -2  13   4        8.13        4.23      1.01 o 
  -1  13   4      198.55      181.58      1.91 o 
   0  13   4      209.25      216.30      2.10 o 
   1  13   4      249.87      257.61      2.37 o 
   2  13   4       15.52       12.50      0.82 o 
   3  13   4       26.81       21.52      1.54 o 
   4  13   4        0.72        1.16      1.46 o 
   5  13   4        0.25       -0.93      1.61 o 
   6  13   4       19.76       18.94      2.00 o 
   7  13   4        0.28        3.37      1.92 o 
 -11  14   4        4.37       -0.65      2.83 o 
 -10  14   4        4.38        3.48      1.76 o 
  -9  14   4        0.77       -0.59      1.61 o 
  -8  14   4       38.15       45.60      2.46 o 
  -7  14   4        1.79        0.99      2.18 o 
  -6  14   4       28.75       23.76      1.03 o 
  -5  14   4       27.35       17.78      0.91 o 
  -4  14   4       73.10       67.93      1.11 o 
  -3  14   4       71.62       60.93      1.26 o 
  -2  14   4      288.53      254.30      2.52 o 
  -1  14   4      570.40      591.80      4.54 o 
   0  14   4       92.74       86.68      1.49 o 
   1  14   4       17.45       18.44      0.90 o 
   2  14   4       79.48       89.03      1.83 o 
   3  14   4       60.40       60.72      3.59 o 
   4  14   4      191.82      204.91      4.38 o 
   5  14   4       37.86       43.89      2.76 o 
   6  14   4        0.01        2.39      1.69 o 
   7  14   4       25.71       19.80      2.61 o 
 -10  15   4        2.57       -1.33      3.16 o 
  -9  15   4       28.12       28.28      2.39 o 
  -8  15   4        9.45       12.06      1.76 o 
  -7  15   4       56.62       55.20      2.54 o 
  -6  15   4        0.07       -0.72      0.72 o 
  -5  15   4       88.48       72.45      1.77 o 
  -4  15   4        3.91        1.53      0.73 o 
  -3  15   4      651.89      629.28      5.98 o 
  -2  15   4        0.58       -0.72      0.72 o 
  -1  15   4      300.89      291.13      3.10 o 
   0  15   4      203.42      172.86      2.50 o 
   1  15   4        3.12        5.17      0.84 o 
   2  15   4        6.07        4.78      1.46 o 
   3  15   4        3.37        0.80      1.46 o 
   4  15   4       30.35       27.42      2.07 o 
   5  15   4       17.05       20.13      2.07 o 
   6  15   4        0.18       -0.11      1.69 o 
 -10  16   4       11.59       15.91      2.23 o 
  -9  16   4       10.58       14.85      2.00 o 
  -8  16   4       37.51       45.65      3.05 o 
  -7  16   4        0.49        1.92      1.61 o 
  -6  16   4        8.34        8.49      1.11 o 
  -5  16   4       35.33       40.10      1.73 o 
  -4  16   4       27.76       20.66      1.38 o 
  -3  16   4       32.62       29.00      1.55 o 
  -2  16   4       71.53       63.62      1.61 o 
  -1  16   4        6.08        7.88      0.95 o 
   0  16   4       40.48       34.49      1.47 o 
   1  16   4       18.52       18.99      1.08 o 
   2  16   4        3.33        3.43      1.46 o 
   3  16   4       28.21       27.00      2.00 o 
   4  16   4        6.87        5.33      1.69 o 
   5  16   4       12.10       11.85      1.85 o 
   6  16   4        4.77        3.48      1.85 o 
  -9  17   4        0.09        2.58      1.76 o 
  -8  17   4       20.25       20.01      2.07 o 
  -7  17   4        0.67       -0.98      1.54 o 
  -6  17   4       74.65       60.16      1.92 o 
  -5  17   4        9.25        1.16      1.08 o 
  -4  17   4        1.59       -1.02      1.02 o 
  -3  17   4        0.14       -0.80      0.96 o 
  -2  17   4        5.51        1.80      1.04 o 
  -1  17   4       16.09        6.82      0.89 o 
   0  17   4      190.78      197.42      3.46 o 
   1  17   4       11.98       16.48      1.63 o 
   2  17   4       34.49       26.65      2.08 o 
   3  17   4       30.76       33.85      3.48 o 
   4  17   4       13.49       21.98      2.18 o 
   5  17   4        0.54        0.22      2.83 o 
  -9  18   4        3.54        2.83      2.00 o 
  -8  18   4       58.78       62.87      3.15 o 
  -7  18   4        7.89       10.67      1.31 o 
  -6  18   4       57.52       61.10      2.03 o 
  -5  18   4        1.91       -0.44      1.05 o 
  -4  18   4        0.03       -0.03      1.02 o 
  -3  18   4      203.62      223.89      5.63 o 
  -2  18   4        0.64        1.37      1.08 o 
  -1  18   4        0.41       -0.36      1.01 o 
   0  18   4        0.53        0.44      1.39 o 
   1  18   4       22.95       17.96      2.23 o 
   2  18   4        8.21        9.88      1.34 o 
   3  18   4        4.53        3.84      3.26 o 
   4  18   4       20.58       30.88      2.38 o 
   5  18   4        1.82        1.40      1.92 o 
  -8  19   4        5.41        6.04      1.92 o 
  -7  19   4       11.28       11.38      1.27 o 
  -6  19   4       29.70       33.83      2.54 o 
  -5  19   4       37.19       37.89      1.86 o 
  -4  19   4        9.51       15.62      1.34 o 
  -3  19   4        6.54       10.90      1.24 o 
  -2  19   4        0.09        1.22      1.08 o 
  -1  19   4        0.09       -1.39      1.39 o 
   0  19   4       26.20       15.44      2.07 o 
   1  19   4       26.71       31.64      2.23 o 
   2  19   4      119.53      132.19      3.53 o 
   3  19   4        0.53       -1.09      2.39 o 
   4  19   4       27.85       28.08      3.48 o 
  -7  20   4       38.04       58.55      3.23 o 
  -6  20   4        2.97        2.65      1.18 o 
  -5  20   4       58.34       65.35      2.24 o 
  -4  20   4        0.36        0.92      1.15 o 
  -3  20   4        0.82        0.89      1.36 o 
  -2  20   4        4.04        2.72      1.39 o 
  -1  20   4        1.41        3.59      1.54 o 
   0  20   4        2.73        1.41      1.54 o 
   1  20   4        0.78        0.94      1.61 o 
   2  20   4        1.20        1.84      1.67 o 
   3  20   4       39.47       47.45      4.35 o 
  -6  21   4       16.45       16.14      1.50 o 
  -5  21   4       14.53       16.64      3.37 o 
  -4  21   4        1.52       -0.82      1.41 o 
  -3  21   4        3.17        3.16      1.52 o 
  -2  21   4       11.97       12.54      1.69 o 
  -1  21   4       20.85       19.73      1.85 o 
   0  21   4        5.81        5.04      1.63 o 
   1  21   4        0.06        1.68      1.61 o 
   2  21   4        0.61        0.44      2.39 o 
  -4  22   4       49.17       56.77      4.03 o 
  -3  22   4        0.11        0.16      1.52 o 
  -2  22   4        4.23        6.58      1.76 o 
  -1  22   4       40.05       52.24      4.79 o 
   0  22   4       10.33       11.59      1.92 o 
 -14   1   5       22.71       24.42      1.92 o 
 -13   1   5        3.24        7.99      1.46 o 
 -12   1   5        3.46        2.50      1.23 o 
 -11   1   5       74.26       76.30      2.31 o 
 -10   1   5       11.96       13.42      0.75 o 
  -9   1   5       30.10       30.73      0.77 o 
  -8   1   5        2.64        0.69      0.34 o 
  -7   1   5      289.12      313.89      2.19 o 
  -6   1   5      690.44      704.59      4.02 o 
  -5   1   5       33.63       34.21      0.57 o 
  -4   1   5     5041.09     4988.39     40.74 o 
  -3   1   5       74.92       73.59      0.89 o 
  -2   1   5        7.65        4.60      0.28 o 
  -1   1   5       84.14       77.85      0.99 o 
   0   1   5      542.57      446.48      3.85 o 
   1   1   5       62.52       53.58      1.23 o 
   2   1   5      273.73      275.81      3.02 o 
   3   1   5      108.65       81.09      1.99 o 
   4   1   5       79.03       74.77      1.83 o 
   5   1   5       40.51       49.44      1.52 o 
   6   1   5       67.58       59.41      1.74 o 
   7   1   5       19.54       13.22      1.29 o 
   8   1   5        0.25       -1.54      1.54 o 
   9   1   5        7.36        5.20      1.76 o 
 -14   2   5        1.92        5.69      1.61 o 
 -13   2   5        4.97        7.39      1.46 o 
 -12   2   5       19.63       15.30      1.46 o 
 -11   2   5        0.82        2.35      1.15 o 
 -10   2   5       32.58       30.29      1.57 o 
  -9   2   5      300.03      264.64      3.61 o 
  -8   2   5        9.39       10.40      0.49 o 
  -7   2   5      153.34      153.65      1.20 o 
  -6   2   5     2226.50     2430.19     14.20 o 
  -5   2   5     2371.24     2399.98     13.25 o 
  -4   2   5      100.27      130.85      0.96 o 
  -3   2   5      833.06      823.53      4.91 o 
  -2   2   5     1546.03     1470.17      9.77 o 
  -1   2   5       94.84       95.00      1.02 o 
   0   2   5     2524.16     2470.24     19.23 o 
   1   2   5      374.57      331.99      2.78 o 
   2   2   5     1377.26     1479.62     10.79 o 
   3   2   5      338.83      294.79      3.21 o 
   4   2   5        0.35        3.28      0.75 o 
   5   2   5       20.24       12.71      1.35 o 
   6   2   5        6.06        6.91      0.98 o 
   7   2   5        4.23        0.14      1.17 o 
   8   2   5       32.20       47.44      2.69 o 
   9   2   5        1.35       -1.69      1.69 o 
 -14   3   5       86.03      111.85      4.03 o 
 -13   3   5       27.06       20.60      2.29 o 
 -12   3   5       20.60       19.11      1.52 o 
 -11   3   5      452.89      435.27      6.37 o 
 -10   3   5      782.51      695.57      7.58 o 
  -9   3   5      230.46      240.27      2.71 o 
  -8   3   5        9.01       15.15      0.67 o 
  -7   3   5      470.27      430.12      2.88 o 
  -6   3   5     2022.39     2120.73     13.90 o 
  -5   3   5      250.48      213.78      1.56 o 
  -4   3   5      466.08      461.22      2.79 o 
  -3   3   5       13.23       16.01      0.50 o 
  -2   3   5      243.27      277.94      1.93 o 
  -1   3   5     1988.50     1870.27     11.58 o 
   0   3   5      480.73      523.44      4.04 o 
   1   3   5     2582.18     2696.97     19.16 o 
   2   3   5      280.31      254.33      2.56 o 
   3   3   5      255.84      234.96      2.47 o 
   4   3   5      655.89      625.08      5.54 o 
   5   3   5       37.10       55.20      1.62 o 
   6   3   5      167.29      112.95      2.14 o 
   7   3   5        1.36        3.77      1.26 o 
   8   3   5        1.66       -0.54      1.54 o 
   9   3   5       21.72       27.50      2.23 o 
 -13   4   5       12.42       13.74      1.57 o 
 -12   4   5       11.37       10.92      1.36 o 
 -11   4   5       16.84       20.40      4.24 o 
 -10   4   5       17.52       13.54      0.92 o 
  -9   4   5        1.65        0.44      0.48 o 
  -8   4   5       69.23       62.69      0.95 o 
  -7   4   5        1.75        1.53      0.27 o 
  -6   4   5      458.42      506.32      3.83 o 
  -5   4   5     1500.07     1495.62     10.92 o 
  -4   4   5      120.74      133.34      1.09 o 
  -3   4   5       57.48       46.10      0.55 o 
  -2   4   5       25.75       19.70      0.43 o 
  -1   4   5       16.99       14.80      0.65 o 
   0   4   5      424.94      323.29      2.33 o 
   1   4   5     2595.34     2858.84     20.33 o 
   2   4   5       20.24       22.11      0.89 o 
   3   4   5      241.23      247.15      2.61 o 
   4   4   5        0.07        0.25      0.73 o 
   5   4   5        0.22        0.04      0.86 o 
   6   4   5       18.84       29.00      1.60 o 
   7   4   5       40.20       40.18      2.64 o 
   8   4   5       28.42       35.08      5.99 o 
   9   4   5        0.00        2.31      2.29 o 
 -13   5   5       29.05       28.11      1.92 o 
 -12   5   5        0.08        0.57      1.20 o 
 -11   5   5       42.37       41.34      1.93 o 
 -10   5   5       10.06        6.39      0.61 o 
  -9   5   5      315.03      300.50      2.87 o 
  -8   5   5        5.22        8.64      0.62 o 
  -7   5   5        9.85        9.55      0.46 o 
  -6   5   5       91.04      100.17      1.49 o 
  -5   5   5     1933.38     2017.14     14.63 o 
  -4   5   5     4397.92     4461.94     29.56 o 
  -3   5   5      412.65      379.03      2.28 o 
  -2   5   5     3190.60     3114.78     17.09 o 
  -1   5   5        5.66        7.19      0.36 o 
   0   5   5     3017.52     3230.14     19.87 o 
   1   5   5       57.06       68.29      1.13 o 
   2   5   5       20.90       40.61      1.00 o 
   3   5   5       84.86       82.31      1.39 o 
   4   5   5      219.71      204.45      2.47 o 
   5   5   5        0.37       -0.21      0.84 o 
   6   5   5        1.54       -1.28      1.36 o 
   7   5   5       13.45        8.56      1.45 o 
   8   5   5       14.64       17.99      1.98 o 
 -13   6   5       10.18       12.56      1.45 o 
 -12   6   5       23.30       18.32      1.74 o 
 -11   6   5       30.46       24.66      1.57 o 
 -10   6   5      178.49      174.88      2.66 o 
  -9   6   5      256.77      274.78      3.17 o 
  -8   6   5       97.13      110.75      1.32 o 
  -7   6   5       27.77       24.63      1.10 o 
  -6   6   5      406.23      418.08      4.21 o 
  -5   6   5        5.61        0.58      0.32 o 
  -4   6   5        0.00       -0.26      0.26 o 
  -3   6   5     3656.94     3682.20     20.18 o 
  -2   6   5     3068.76     3071.66     16.84 o 
  -1   6   5      197.21      197.69      1.40 o 
   0   6   5        7.08        7.74      0.48 o 
   1   6   5       79.59       60.55      1.17 o 
   2   6   5      706.74      654.75      5.60 o 
   3   6   5      242.58      282.19      2.88 o 
   4   6   5      232.15      248.85      2.80 o 
   5   6   5        4.04        1.34      0.86 o 
   6   6   5        6.80        8.61      1.54 o 
   7   6   5        2.49        1.79      1.24 o 
   8   6   5       10.16        6.07      1.76 o 
 -13   7   5        0.29        0.33      1.29 o 
 -12   7   5       17.71       12.76      1.29 o 
 -11   7   5        0.81        1.46      0.83 o 
 -10   7   5       39.74       40.62      1.33 o 
  -9   7   5      126.34      122.60      2.56 o 
  -8   7   5       49.69       55.38      1.87 o 
  -7   7   5        0.00       -0.92      0.92 o 
  -6   7   5       49.29       59.91      1.29 o 
  -5   7   5      128.54      177.48      1.63 o 
  -4   7   5     1097.43     1128.40      6.33 o 
  -3   7   5      705.71      750.95      4.35 o 
  -2   7   5      292.45      305.28      1.90 o 
  -1   7   5      990.88     1072.36      6.45 o 
   0   7   5       64.32       63.52      0.94 o 
   1   7   5        0.08       -0.43      0.44 o 
   2   7   5       30.66       23.82      0.95 o 
   3   7   5       45.74       53.83      1.29 o 
   4   7   5       49.07       48.60      1.32 o 
   5   7   5       19.82       29.61      1.46 o 
   6   7   5       30.29       44.62      2.46 o 
   7   7   5       44.49       36.64      4.68 o 
   8   7   5       21.48       23.14      2.14 o 
 -13   8   5        0.03       -1.96      2.39 o 
 -12   8   5       24.91       27.90      4.14 o 
 -11   8   5       33.80       34.25      1.42 o 
 -10   8   5      107.83      113.88      2.01 o 
  -9   8   5      129.87      128.57      1.83 o 
  -8   8   5       43.95       43.59      2.72 o 
  -7   8   5        8.59        2.08      1.41 o 
  -6   8   5      140.20      141.45      1.46 o 
  -5   8   5     1306.54     1325.23     11.10 o 
  -4   8   5        2.27       -0.39      0.39 o 
  -3   8   5      451.23      468.59      3.01 o 
  -2   8   5       40.98       54.16      0.69 o 
  -1   8   5      340.37      382.12      2.66 o 
   0   8   5     1040.14     1053.19      7.30 o 
   1   8   5      112.87      149.50      1.70 o 
   2   8   5      234.81      243.33      2.72 o 
   3   8   5       28.52       24.79      1.00 o 
   4   8   5       18.89        9.04      0.91 o 
   5   8   5       54.60       60.89      2.54 o 
   6   8   5        5.36        1.55      1.61 o 
   7   8   5        0.37        1.00      3.05 o 
   8   8   5       22.38       15.69      1.98 o 
 -13   9   5        1.28       -0.65      2.61 o 
 -12   9   5        2.61        1.60      2.50 o 
 -11   9   5        5.67        4.35      0.87 o 
 -10   9   5       74.16       78.63      1.67 o 
  -9   9   5       92.03       92.47      1.35 o 
  -8   9   5      105.64       83.60      2.60 o 
  -7   9   5        1.97        0.33      1.08 o 
  -6   9   5       85.28       91.01      1.14 o 
  -5   9   5       19.00       35.59      0.63 o 
  -4   9   5        4.38        3.36      0.35 o 
  -3   9   5       49.01       53.33      0.72 o 
  -2   9   5      376.49      344.36      2.51 o 
  -1   9   5      339.78      322.62      2.29 o 
   0   9   5      399.52      393.53      2.71 o 
   1   9   5        9.64       18.52      0.76 o 
   2   9   5       91.86       68.77      1.39 o 
   3   9   5       17.58       16.72      0.86 o 
   4   9   5       70.04       79.67      1.83 o 
   5   9   5        0.39        2.72      1.54 o 
   6   9   5        0.01        0.65      1.54 o 
   7   9   5       11.50       15.11      1.98 o 
   8   9   5        4.82        5.01      2.83 o 
 -12  10   5       44.02       44.84      3.70 o 
 -11  10   5        9.13       11.84      1.82 o 
 -10  10   5        0.89        1.76      0.75 o 
  -9  10   5      626.47      602.12      8.85 o 
  -8  10   5       50.95       41.66      1.41 o 
  -7  10   5        0.01       -0.95      0.95 o 
  -6  10   5       29.97       27.99      0.73 o 
  -5  10   5      259.84      263.61      2.19 o 
  -4  10   5       33.04       43.39      0.68 o 
  -3  10   5      117.07      111.92      1.24 o 
  -2  10   5       58.85       68.85      0.93 o 
  -1  10   5        2.63        1.02      0.38 o 
   0  10   5       33.88       30.53      0.76 o 
   1  10   5       33.75       26.91      0.88 o 
   2  10   5      393.87      401.19      3.28 o 
   3  10   5      561.64      521.90      4.84 o 
   4  10   5      162.52      156.56      3.20 o 
   5  10   5      127.98      126.20      3.53 o 
   6  10   5        1.20        0.23      1.61 o 
   7  10   5       60.22       98.08      3.61 o 
   8  10   5       10.07        8.05      3.05 o 
 -12  11   5        6.51        6.96      2.61 o 
 -11  11   5       15.52       14.78      1.92 o 
 -10  11   5       32.39       34.19      2.23 o 
  -9  11   5        1.33        2.94      2.18 o 
  -8  11   5      561.02      600.82      6.72 o 
  -7  11   5       58.09       52.01      3.33 o 
  -6  11   5       41.39       38.99      0.78 o 
  -5  11   5       15.72       21.68      0.68 o 
  -4  11   5      244.11      261.61      2.20 o 
  -3  11   5       56.03       60.81      1.00 o 
  -2  11   5      238.02      226.10      2.04 o 
  -1  11   5        1.69        1.12      0.46 o 
   0  11   5        2.62        0.62      0.49 o 
   1  11   5       93.25       76.56      1.21 o 
   2  11   5       18.22       17.73      0.73 o 
   3  11   5       22.81       16.77      0.89 o 
   4  11   5       25.10       19.14      1.21 o 
   5  11   5        3.60        4.90      2.18 o 
   6  11   5        4.20        1.13      1.61 o 
   7  11   5        3.12        2.34      1.83 o 
 -12  12   5        9.05        6.09      2.61 o 
 -11  12   5       10.80       14.76      2.00 o 
 -10  12   5       14.87       10.71      1.85 o 
  -9  12   5        0.04        1.31      1.54 o 
  -8  12   5      175.74      183.42      3.14 o 
  -7  12   5      199.77      204.95      2.36 o 
  -6  12   5      199.68      214.29      2.20 o 
  -5  12   5      604.04      597.73      5.27 o 
  -4  12   5        6.03        3.76      0.47 o 
  -3  12   5      556.12      527.93      3.99 o 
  -2  12   5        6.49        3.16      0.64 o 
  -1  12   5        6.34        5.77      0.72 o 
   0  12   5       21.13       25.70      1.00 o 
   1  12   5       29.76       35.66      1.05 o 
   2  12   5       67.64       81.19      1.44 o 
   3  12   5       14.74       15.04      0.96 o 
   4  12   5       44.07       56.12      2.54 o 
   5  12   5        8.66       14.58      1.85 o 
   6  12   5        1.06        3.63      1.76 o 
   7  12   5        2.71       -1.20      1.85 o 
 -12  13   5        1.76       -1.09      2.39 o 
 -11  13   5       90.51       95.13      4.35 o 
 -10  13   5      114.53      132.38      4.90 o 
  -9  13   5       54.80       55.38      3.37 o 
  -8  13   5       27.31       21.73      1.76 o 
  -7  13   5        0.17       -0.71      0.71 o 
  -6  13   5        6.69        6.12      0.57 o 
  -5  13   5       26.45       35.95      1.13 o 
  -4  13   5        8.91        3.30      0.52 o 
  -3  13   5      418.46      374.05      3.04 o 
  -2  13   5       19.00       13.41      0.68 o 
  -1  13   5      721.71      721.49      5.35 o 
   0  13   5       89.65       97.11      1.51 o 
   1  13   5       99.12       98.29      1.54 o 
   2  13   5      123.31      113.88      3.36 o 
   3  13   5       55.21       50.56      2.50 o 
   4  13   5      104.80       94.56      4.46 o 
   5  13   5        0.01       -1.54      1.54 o 
   6  13   5        2.93        4.34      2.94 o 
   7  13   5        2.57        0.65      2.00 o 
 -11  14   5        0.76       -0.97      1.61 o 
 -10  14   5        0.00       -1.69      1.69 o 
  -9  14   5        0.00       -1.22      1.52 o 
  -8  14   5        2.09        1.74      1.54 o 
  -7  14   5       32.55       25.61      2.55 o 
  -6  14   5        2.39        0.90      0.65 o 
  -5  14   5       72.49       56.88      1.32 o 
  -4  14   5       63.87       69.32      1.21 o 
  -3  14   5        0.55        1.23      0.62 o 
  -2  14   5      247.19      281.88      2.58 o 
  -1  14   5      223.13      239.07      2.32 o 
   0  14   5        0.05        0.48      0.69 o 
   1  14   5       64.79       57.52      1.41 o 
   2  14   5       44.18       42.83      1.51 o 
   3  14   5        9.30        7.79      1.15 o 
   4  14   5        2.59       -0.33      1.54 o 
   5  14   5        0.00       -1.69      1.69 o 
   6  14   5       55.93       58.27      3.22 o 
 -11  15   5        0.06       -1.31      2.39 o 
 -10  15   5       10.56       10.15      1.85 o 
  -9  15   5       24.39       17.09      1.92 o 
  -8  15   5        2.54        4.86      1.61 o 
  -7  15   5        0.43       -0.61      0.61 o 
  -6  15   5       59.83       61.30      1.43 o 
  -5  15   5        1.17       -0.28      0.71 o 
  -4  15   5        0.18       -0.30      0.70 o 
  -3  15   5        3.76       -0.88      0.88 o 
  -2  15   5      241.17      231.53      2.45 o 
  -1  15   5       20.91       20.12      0.99 o 
   0  15   5       13.59        6.50      0.81 o 
   1  15   5        1.35       -0.54      0.76 o 
   2  15   5        0.40       -0.58      1.02 o 
   3  15   5        5.15        4.79      1.54 o 
   4  15   5        2.64        2.83      1.54 o 
   5  15   5        0.33       -0.11      1.85 o 
   6  15   5        0.00        2.06      1.88 o 
 -10  16   5       22.41       25.59      2.31 o 
  -9  16   5       68.62       87.61      3.23 o 
  -8  16   5       10.46        5.88      1.69 o 
  -7  16   5       31.23       32.51      1.24 o 
  -6  16   5       12.97        9.82      1.08 o 
  -5  16   5      106.01       93.67      2.34 o 
  -4  16   5      165.64      161.14      2.83 o 
  -3  16   5      105.82       88.40      2.45 o 
  -2  16   5       28.12       26.59      1.29 o 
  -1  16   5      142.22      142.83      3.28 o 
   0  16   5       97.20      105.64      1.88 o 
   1  16   5        0.00        0.59      0.92 o 
   2  16   5        6.66        7.55      1.61 o 
   3  16   5        1.18        2.29      2.29 o 
   4  16   5       10.33        8.92      1.85 o 
   5  16   5        2.13       -1.76      1.76 o 
 -10  17   5        4.38        5.38      2.07 o 
  -9  17   5       38.83       52.79      3.92 o 
  -8  17   5        2.11        5.18      1.76 o 
  -7  17   5       48.77       51.64      1.83 o 
  -6  17   5       22.70       19.37      1.27 o 
  -5  17   5       61.21       62.58      1.89 o 
  -4  17   5      156.48      164.56      2.91 o 
  -3  17   5       36.64       44.38      1.75 o 
  -2  17   5       48.07       50.64      1.88 o 
  -1  17   5       58.08       65.94      1.92 o 
   0  17   5        5.43        5.57      1.13 o 
   1  17   5       82.55       87.28      2.38 o 
   2  17   5        1.65        6.31      1.69 o 
   3  17   5       12.75       16.03      1.92 o 
   4  17   5        0.56        3.12      1.92 o 
   5  17   5       13.15       12.30      2.29 o 
  -9  18   5        2.51        0.98      1.85 o 
  -8  18   5        2.15        1.09      1.74 o 
  -7  18   5        4.54        4.71      1.13 o 
  -6  18   5       15.02        9.09      1.21 o 
  -5  18   5        4.75        8.02      1.08 o 
  -4  18   5        1.10        1.00      1.05 o 
  -3  18   5        6.57        1.12      1.12 o 
  -2  18   5       30.21       46.96      1.92 o 
  -1  18   5        0.41        1.20      1.39 o 
   0  18   5       18.73       19.46      2.39 o 
   1  18   5       11.54       19.47      1.76 o 
   2  18   5       61.79       68.01      2.91 o 
   3  18   5        0.12        1.14      1.76 o 
   4  18   5        1.54        1.63      1.85 o 
  -8  19   5        1.12        2.28      1.76 o 
  -7  19   5        2.16        3.97      1.13 o 
  -6  19   5       11.32        8.61      1.27 o 
  -5  19   5        0.86        2.67      1.08 o 
  -4  19   5      108.36      115.13      2.49 o 
  -3  19   5       41.59       41.76      1.92 o 
  -2  19   5        2.21        1.74      1.52 o 
  -1  19   5        1.50        0.74      2.39 o 
   0  19   5       24.68       21.76      1.85 o 
   1  19   5        0.89        1.00      1.52 o 
   2  19   5        8.33        6.96      2.61 o 
   3  19   5        1.32        1.96      2.61 o 
  -7  20   5        0.05       -1.39      1.46 o 
  -6  20   5        0.18       -1.07      1.13 o 
  -5  20   5        1.41        2.00      1.18 o 
  -4  20   5        6.33        6.83      1.24 o 
  -3  20   5       11.84        4.85      1.46 o 
  -2  20   5        0.39        1.72      1.46 o 
  -1  20   5        3.05        1.85      1.54 o 
   0  20   5        4.88        5.01      1.69 o 
   1  20   5        0.09        1.73      2.07 o 
   2  20   5        0.37       -2.39      2.39 o 
  -6  21   5        4.11        2.14      1.24 o 
  -5  21   5        0.25       -1.41      1.41 o 
  -4  21   5        3.70        3.04      1.52 o 
  -3  21   5        1.32        1.21      1.74 o 
  -2  21   5        1.12       -0.33      1.54 o 
  -1  21   5        1.83       -1.20      1.54 o 
   0  21   5        2.37        0.33      1.54 o 
   1  21   5        1.13        1.68      1.67 o 
  -4  22   5       19.91       18.85      2.04 o 
  -3  22   5       63.42       80.25      3.00 o 
  -2  22   5        0.43       -1.59      1.61 o 
  -1  22   5        9.26       11.00      1.85 o 
 -14   0   6        7.62        5.66      2.18 o 
 -13   0   6        1.60        1.74      1.74 o 
 -12   0   6       24.61       17.85      1.96 o 
 -11   0   6      888.58      858.19     15.89 o 
 -10   0   6      232.15      225.98      2.92 o 
  -9   0   6      135.84      143.55      2.23 o 
  -8   0   6        5.44       -0.65      0.65 o 
  -7   0   6     4744.28     5068.41     36.21 o 
  -6   0   6      971.81      983.13      7.76 o 
  -5   0   6     3121.81     3347.49     26.37 o 
  -4   0   6     7943.27     8359.12     65.85 o 
  -3   0   6       26.21       21.76      0.66 o 
  -2   0   6       29.87       13.75      0.66 o 
  -1   0   6      177.04      170.48      2.30 o 
   0   0   6      864.35      829.48     10.62 o 
   1   0   6     5300.69     5515.12     66.49 o 
   2   0   6      453.34      525.51      7.23 o 
   3   0   6       55.21       51.37      2.83 o 
   4   0   6      542.88      621.01     10.12 o 
   5   0   6       70.51       55.19      2.23 o 
   6   0   6       61.80       64.70      2.54 o 
   7   0   6       18.02       17.63      2.61 o 
   8   0   6        8.31       11.97      2.83 o 
 -14   1   6       41.15       47.72      2.39 o 
 -13   1   6        4.04        5.17      1.30 o 
 -12   1   6      182.63      173.20      3.46 o 
 -11   1   6       51.43       51.55      2.07 o 
 -10   1   6      121.14       99.30      1.26 o 
  -9   1   6       21.94       11.58      0.46 o 
  -8   1   6       64.74       72.93      1.27 o 
  -7   1   6       14.06        8.94      0.44 o 
  -6   1   6     4673.74     5034.07     31.00 o 
  -5   1   6     4050.43     4161.23     22.11 o 
  -4   1   6      821.65      860.59      5.18 o 
  -3   1   6      108.23       95.20      1.21 o 
  -2   1   6       35.04       27.30      0.89 o 
  -1   1   6      858.01      910.26      7.35 o 
   0   1   6     4391.11     4543.44     35.34 o 
   1   1   6      123.89      134.12      1.90 o 
   2   1   6      368.73      369.86      4.52 o 
   3   1   6      571.70      488.97     10.08 o 
   4   1   6       17.51       11.36      1.21 o 
   5   1   6       46.24       46.91      1.60 o 
   6   1   6       10.39        7.12      1.03 o 
   7   1   6        9.46        3.78      1.61 o 
   8   1   6        5.20        5.57      4.24 o 
 -14   2   6       49.38       57.29      2.51 o 
 -13   2   6       25.70       29.38      1.92 o 
 -12   2   6      110.04      121.35      2.91 o 
 -11   2   6      209.11      213.60      5.77 o 
 -10   2   6      500.02      471.29      4.04 o 
  -9   2   6       21.71       14.54      0.81 o 
  -8   2   6       55.88       52.33      1.04 o 
  -7   2   6      362.49      406.72      2.62 o 
  -6   2   6      778.46      743.90      4.25 o 
  -5   2   6     3593.33     4017.22     23.48 o 
  -4   2   6     1528.72     1538.27      9.03 o 
  -3   2   6      398.24      392.92      2.65 o 
  -2   2   6        7.94        7.56      0.42 o 
  -1   2   6     1186.23     1299.79     10.33 o 
   0   2   6      630.78      628.50      5.31 o 
   1   2   6      598.61      628.12      4.88 o 
   2   2   6      112.78      116.83      1.59 o 
   3   2   6      354.40      348.83      4.49 o 
   4   2   6      517.29      495.44      9.55 o 
   5   2   6       82.88       82.44      1.71 o 
   6   2   6        0.64        0.38      0.92 o 
   7   2   6        0.47       -0.87      1.52 o 
   8   2   6        8.94        9.19      1.85 o 
 -14   3   6       23.36       20.07      1.96 o 
 -13   3   6        3.07        3.48      1.30 o 
 -12   3   6        0.25        2.44      1.15 o 
 -11   3   6       26.64       29.87      1.67 o 
 -10   3   6      628.54      565.44      8.08 o 
  -9   3   6      132.89      102.65      1.47 o 
  -8   3   6        0.00       -0.27      0.27 o 
  -7   3   6       23.33       14.62      0.41 o 
  -6   3   6      815.36      829.08      5.29 o 
  -5   3   6       24.82       35.72      0.69 o 
  -4   3   6        0.35        0.76      0.23 o 
  -3   3   6       67.91       65.61      1.03 o 
  -2   3   6       28.52       22.74      0.72 o 
  -1   3   6      134.72      174.13      1.53 o 
   0   3   6      152.95      115.34      1.35 o 
   1   3   6        0.07       -0.31      0.56 o 
   2   3   6       10.89        5.53      0.60 o 
   3   3   6      430.97      400.09      4.38 o 
   4   3   6      428.55      443.21      4.81 o 
   5   3   6       33.67       20.09      1.16 o 
   6   3   6        5.59       -0.33      1.17 o 
   7   3   6        1.88        0.93      1.61 o 
   8   3   6       37.23       54.76      3.00 o 
 -14   4   6        8.10        5.21      1.41 o 
 -13   4   6       10.24       11.18      1.36 o 
 -12   4   6        6.75       10.52      1.25 o 
 -11   4   6       37.05       35.87      1.47 o 
 -10   4   6       50.37       48.10      1.08 o 
  -9   4   6      117.16       95.96      1.27 o 
  -8   4   6       65.60       50.35      1.07 o 
  -7   4   6        0.47       -0.11      0.35 o 
  -6   4   6        4.82        6.33      0.29 o 
  -5   4   6     4578.07     4706.52     29.25 o 
  -4   4   6      284.17      271.12      1.79 o 
  -3   4   6      175.25      157.73      1.32 o 
  -2   4   6      868.42      903.64      5.77 o 
  -1   4   6      337.45      326.74      2.36 o 
   0   4   6      277.19      221.44      2.26 o 
   1   4   6       25.19       14.41      1.26 o 
   2   4   6      159.28      174.59      2.04 o 
   3   4   6       91.27       87.82      1.55 o 
   4   4   6      179.55      132.91      2.24 o 
   5   4   6      152.47      183.27      3.39 o 
   6   4   6      119.95      111.20      3.18 o 
   7   4   6       23.50       40.17      2.17 o 
   8   4   6        4.17        3.05      1.85 o 
 -14   5   6       21.28       21.13      1.61 o 
 -13   5   6       34.10       27.18      1.76 o 
 -12   5   6      132.40      126.52      2.77 o 
 -11   5   6      174.78      177.25      2.72 o 
 -10   5   6      164.22      154.79      1.96 o 
  -9   5   6      401.60      369.22      3.30 o 
  -8   5   6        3.31        0.51      0.38 o 
  -7   5   6       94.56       86.05      1.29 o 
  -6   5   6       67.95      100.79      1.39 o 
  -5   5   6      222.94      221.93      1.67 o 
  -4   5   6      410.25      427.11      2.70 o 
  -3   5   6      334.75      344.73      2.25 o 
  -2   5   6     1786.91     1845.04     11.47 o 
  -1   5   6     1438.40     1580.39     10.62 o 
   0   5   6      142.91      164.94      1.70 o 
   1   5   6      129.47      149.35      1.79 o 
   2   5   6        1.79       -0.07      0.57 o 
   3   5   6       45.63       55.45      1.35 o 
   4   5   6      102.75       99.74      1.95 o 
   5   5   6      188.71      218.68      3.51 o 
   6   5   6        1.69       -0.11      1.46 o 
   7   5   6        1.42        0.93      1.76 o 
   8   5   6       16.93       11.04      1.98 o 
 -14   6   6        4.17        3.26      2.39 o 
 -13   6   6       11.54       14.52      1.29 o 
 -12   6   6        5.04        5.44      1.09 o 
 -11   6   6      162.54      157.30      4.73 o 
 -10   6   6      156.38      148.75      2.51 o 
  -9   6   6      100.38       96.19      1.31 o 
  -8   6   6      465.43      439.62      6.35 o 
  -7   6   6      140.05      139.32      1.92 o 
  -6   6   6       60.03       71.90      1.21 o 
  -5   6   6      321.84      349.77      2.90 o 
  -4   6   6     1699.54     1868.78     10.93 o 
  -3   6   6      262.89      267.56      1.86 o 
  -2   6   6      463.04      487.22      3.14 o 
  -1   6   6       15.47       14.03      0.57 o 
   0   6   6       13.16       10.75      0.53 o 
   1   6   6      215.14      211.99      2.31 o 
   2   6   6       31.06       40.62      1.15 o 
   3   6   6        2.69        0.33      0.69 o 
   4   6   6      118.50      130.82      2.20 o 
   5   6   6       10.56       13.69      1.31 o 
   6   6   6        2.42        2.34      1.61 o 
   7   6   6        6.17       12.21      1.50 o 
   8   6   6       10.76        4.46      1.85 o 
 -13   7   6        1.78        2.59      1.20 o 
 -12   7   6       51.02       57.80      2.94 o 
 -11   7   6        7.30        5.83      0.83 o 
 -10   7   6      297.53      314.29      3.23 o 
  -9   7   6        3.86        5.82      1.23 o 
  -8   7   6      295.01      285.80      4.62 o 
  -7   7   6      229.59      224.18      2.45 o 
  -6   7   6        2.63        5.33      0.54 o 
  -5   7   6       28.23       23.20      0.79 o 
  -4   7   6        5.19        0.81      0.27 o 
  -3   7   6        2.54        1.15      0.28 o 
  -2   7   6      540.85      568.61      3.84 o 
  -1   7   6      101.35      112.10      1.27 o 
   0   7   6       57.34       52.78      1.03 o 
   1   7   6      127.45      130.06      1.71 o 
   2   7   6       18.15       10.69      0.77 o 
   3   7   6       68.02       70.37      1.45 o 
   4   7   6       16.19       17.46      1.08 o 
   5   7   6      225.23      221.54      6.53 o 
   6   7   6        0.00        0.00      1.54 o 
   7   7   6        0.98        1.20      1.69 o 
   8   7   6       26.03       30.21      2.45 o 
 -13   8   6       28.94       24.81      3.05 o 
 -12   8   6        6.99        6.85      0.99 o 
 -11   8   6        4.18        3.27      0.87 o 
 -10   8   6      177.60      178.77      3.61 o 
  -9   8   6       33.31       41.58      2.15 o 
  -8   8   6      529.04      501.22      7.31 o 
  -7   8   6      893.02      890.21      9.82 o 
  -6   8   6        9.72        3.02      0.39 o 
  -5   8   6      645.26      672.78      5.18 o 
  -4   8   6       31.30       40.46      0.59 o 
  -3   8   6      347.26      376.54      2.51 o 
  -2   8   6        0.24        0.23      0.36 o 
  -1   8   6      164.28      151.34      1.41 o 
   0   8   6        2.70        1.20      0.43 o 
   1   8   6      162.92      191.65      2.04 o 
   2   8   6      106.85      116.04      1.71 o 
   3   8   6        2.51       -0.73      0.73 o 
   4   8   6       46.58       36.32      1.71 o 
   5   8   6       12.58        5.34      1.61 o 
   6   8   6        0.35        0.31      1.61 o 
   7   8   6       26.39       36.38      2.60 o 
 -13   9   6       24.03       31.34      3.26 o 
 -12   9   6        7.14        2.39      2.39 o 
 -11   9   6       14.06       17.85      1.69 o 
 -10   9   6      127.95      130.48      3.31 o 
  -9   9   6        7.35        2.51      1.30 o 
  -8   9   6       10.82       10.52      1.39 o 
  -7   9   6      157.10      155.53      2.70 o 
  -6   9   6       19.20       13.38      0.58 o 
  -5   9   6       25.25       32.58      1.33 o 
  -4   9   6        8.98        7.61      0.46 o 
  -3   9   6       52.66       51.53      0.86 o 
  -2   9   6        7.14       11.19      0.44 o 
  -1   9   6      134.97      137.40      1.35 o 
   0   9   6       83.43       68.76      1.24 o 
   1   9   6       97.17      107.25      1.74 o 
   2   9   6      139.27      121.77      1.80 o 
   3   9   6       41.33       22.25      1.16 o 
   4   9   6       44.22       38.35      1.79 o 
   5   9   6       89.01       66.83      2.77 o 
   6   9   6        0.67        0.57      1.76 o 
   7   9   6        4.98       11.71      2.61 o 
 -13  10   6       73.66       82.71      4.57 o 
 -12  10   6        5.16        3.48      2.18 o 
 -11  10   6      103.29      117.90      3.39 o 
 -10  10   6        0.14       -1.00      1.30 o 
  -9  10   6      387.44      379.91      6.23 o 
  -8  10   6       49.49       38.69      2.07 o 
  -7  10   6      344.34      367.19      3.41 o 
  -6  10   6        0.73        0.43      0.33 o 
  -5  10   6       58.59       68.23      1.06 o 
  -4  10   6        0.90        3.02      0.42 o 
  -3  10   6      210.59      251.09      2.14 o 
  -2  10   6      122.15      111.98      1.22 o 
  -1  10   6       26.58       31.60      0.78 o 
   0  10   6      144.68      152.21      1.67 o 
   1  10   6        6.44        2.29      0.60 o 
   2  10   6      339.40      313.25      3.27 o 
   3  10   6       38.80       36.35      1.47 o 
   4  10   6        2.57        1.52      1.54 o 
   5  10   6       38.17       49.21      2.76 o 
   6  10   6        0.01        2.63      2.07 o 
   7  10   6        0.17       -2.18      2.18 o 
 -13  11   6        1.21        0.22      2.61 o 
 -12  11   6        4.50        1.96      2.39 o 
 -11  11   6       61.89       71.18      2.77 o 
 -10  11   6       90.80       89.20      2.91 o 
  -9  11   6        4.72        2.72      1.39 o 
  -8  11   6       92.14      100.59      2.91 o 
  -7  11   6       14.01       28.95      0.92 o 
  -6  11   6       13.89       14.86      0.68 o 
  -5  11   6       58.07       47.64      0.86 o 
  -4  11   6       14.40       13.09      0.54 o 
  -3  11   6       47.32       37.91      0.88 o 
  -2  11   6       28.45       24.32      0.83 o 
  -1  11   6       12.34       12.79      0.71 o 
   0  11   6      114.54      119.10      1.62 o 
   1  11   6      319.08      323.82      2.84 o 
   2  11   6       36.92       40.28      1.27 o 
   3  11   6       16.98       13.85      1.01 o 
   4  11   6      123.74      119.89      4.57 o 
   5  11   6       21.05       28.99      2.15 o 
   6  11   6       14.27       12.20      2.00 o 
   7  11   6        4.03       11.21      2.15 o 
 -12  12   6       17.67       15.89      2.83 o 
 -11  12   6       49.60       43.72      2.69 o 
 -10  12   6       28.38       27.68      2.07 o 
  -9  12   6        0.59        0.33      1.85 o 
  -8  12   6      279.01      248.79      3.25 o 
  -7  12   6      277.22      225.79      2.59 o 
  -6  12   6       28.61       23.56      0.94 o 
  -5  12   6       23.61       14.56      0.71 o 
  -4  12   6        3.81        3.07      0.47 o 
  -3  12   6      296.34      292.45      2.50 o 
  -2  12   6       60.98       58.07      1.15 o 
  -1  12   6       36.77       37.03      1.36 o 
   0  12   6      250.69      256.91      2.63 o 
   1  12   6       70.31       59.76      1.31 o 
   2  12   6       41.91       28.56      1.32 o 
   3  12   6       10.65        6.93      1.63 o 
   4  12   6        0.27        0.32      1.61 o 
   5  12   6       12.33       10.55      1.92 o 
   6  12   6       24.38       28.49      2.38 o 
 -12  13   6       19.39       15.67      3.05 o 
 -11  13   6       36.35       30.93      4.46 o 
 -10  13   6       54.46       68.03      3.08 o 
  -9  13   6       60.61       47.80      2.46 o 
  -8  13   6       15.74       22.78      1.76 o 
  -7  13   6        2.30        0.39      0.72 o 
  -6  13   6      301.14      330.27      3.13 o 
  -5  13   6      300.19      283.18      2.72 o 
  -4  13   6       60.82       50.14      1.14 o 
  -3  13   6      260.55      251.39      2.31 o 
  -2  13   6     1129.07     1118.93      7.93 o 
  -1  13   6      360.85      353.54      3.28 o 
   0  13   6       73.06       88.50      1.50 o 
   1  13   6        1.56        2.09      0.73 o 
   2  13   6       67.50       76.37      1.78 o 
   3  13   6       24.08       25.36      1.55 o 
   4  13   6       35.75       26.67      2.07 o 
   5  13   6        4.68        5.33      1.85 o 
   6  13   6        0.38        2.60      1.92 o 
 -11  14   6       19.72       21.55      2.07 o 
 -10  14   6       16.98       16.54      1.92 o 
  -9  14   6        4.04        3.95      1.63 o 
  -8  14   6       33.46       24.72      1.85 o 
  -7  14   6        1.51        0.80      0.83 o 
  -6  14   6       17.38       12.85      0.77 o 
  -5  14   6        0.04       -0.64      0.64 o 
  -4  14   6       39.68       33.69      1.05 o 
  -3  14   6       78.20       91.22      1.50 o 
  -2  14   6       27.38       19.26      0.84 o 
  -1  14   6      424.33      385.52      3.55 o 
   0  14   6       50.98       51.16      1.42 o 
   1  14   6       10.47        7.75      0.96 o 
   2  14   6       38.71       35.97      1.83 o 
   3  14   6        0.19       -0.33      1.54 o 
   4  14   6        6.83        6.06      2.18 o 
   5  14   6        6.68       10.64      1.92 o 
   6  14   6        1.52        1.52      2.00 o 
 -11  15   6        4.86        1.63      1.85 o 
 -10  15   6       21.01       15.69      1.98 o 
  -9  15   6        4.53        2.97      1.61 o 
  -8  15   6      187.24      171.35      3.92 o 
  -7  15   6      129.83      130.87      1.95 o 
  -6  15   6        3.87       -0.72      0.72 o 
  -5  15   6       29.58       36.63      1.24 o 
  -4  15   6        4.25        2.63      0.84 o 
  -3  15   6      271.26      251.84      3.17 o 
  -2  15   6      231.10      228.26      2.70 o 
  -1  15   6        9.07        8.08      0.83 o 
   0  15   6       38.08       32.44      1.31 o 
   1  15   6        6.09        4.44      0.94 o 
   2  15   6       14.75       13.55      1.32 o 
   3  15   6        6.90        5.99      1.69 o 
   4  15   6        0.14       -0.76      1.69 o 
   5  15   6        3.98        9.90      2.15 o 
 -10  16   6       11.05       15.17      2.15 o 
  -9  16   6       36.32       36.32      2.54 o 
  -8  16   6       17.37       21.22      1.92 o 
  -7  16   6        3.40        3.05      0.72 o 
  -6  16   6        0.82       -0.11      1.05 o 
  -5  16   6       34.99       36.20      1.66 o 
  -4  16   6       93.54       97.87      2.27 o 
  -3  16   6        4.04        5.47      1.14 o 
  -2  16   6       17.32       15.75      0.97 o 
  -1  16   6        1.39       -0.78      0.78 o 
   0  16   6       13.17       14.30      0.97 o 
   1  16   6       39.46       39.66      1.97 o 
   2  16   6        4.10        3.86      1.21 o 
   3  16   6        0.93        0.56      1.61 o 
   4  16   6       28.88       29.82      2.38 o 
   5  16   6        5.18        9.86      2.23 o 
 -10  17   6        0.14       -1.85      1.85 o 
  -9  17   6        6.09        7.30      1.85 o 
  -8  17   6        2.10        0.98      1.54 o 
  -7  17   6        0.95        0.72      1.01 o 
  -6  17   6       18.19       18.93      1.27 o 
  -5  17   6       82.78       78.40      2.08 o 
  -4  17   6       40.17       29.63      2.57 o 
  -3  17   6        0.32        1.17      1.04 o 
  -2  17   6        0.06        0.54      1.04 o 
  -1  17   6        0.00        0.24      0.95 o 
   0  17   6        1.01        2.23      0.98 o 
   1  17   6      149.87      184.39      3.73 o 
   2  17   6       56.19       58.07      2.84 o 
   3  17   6       34.57       51.64      2.91 o 
   4  17   6       40.95       53.10      3.22 o 
  -9  18   6        0.11       -0.76      2.94 o 
  -8  18   6       19.62       24.74      1.50 o 
  -7  18   6        3.87        7.32      1.15 o 
  -6  18   6       12.98       18.50      1.59 o 
  -5  18   6        0.01        0.37      1.02 o 
  -4  18   6        6.67        5.11      1.15 o 
  -3  18   6       29.75       23.92      1.51 o 
  -2  18   6        3.34        3.59      1.17 o 
  -1  18   6       37.68       40.25      2.23 o 
   0  18   6        5.11        5.37      1.61 o 
   1  18   6        4.91        8.05      2.39 o 
   2  18   6        0.03        1.09      2.39 o 
   3  18   6        7.50       10.45      2.83 o 
  -8  19   6       19.86       23.72      1.60 o 
  -7  19   6        3.50        1.72      1.64 o 
  -6  19   6       29.76       25.32      2.58 o 
  -5  19   6       12.21        9.43      1.27 o 
  -4  19   6        4.68        2.13      1.27 o 
  -3  19   6       29.02       27.76      1.59 o 
  -2  19   6       11.43       12.74      1.96 o 
  -1  19   6       10.91        5.78      1.54 o 
   0  19   6        0.66        2.29      1.54 o 
   1  19   6        2.28        0.44      2.18 o 
   2  19   6        0.02        1.74      2.61 o 
   3  19   6        4.91        5.66      2.83 o 
  -7  20   6        1.05       -0.80      1.15 o 
  -6  20   6        6.72        9.68      1.27 o 
  -5  20   6       18.55       18.91      1.47 o 
  -4  20   6       30.42       28.73      2.36 o 
  -3  20   6        4.23        5.45      1.46 o 
  -2  20   6        0.60       -1.46      1.46 o 
  -1  20   6       33.54       38.49      2.54 o 
   0  20   6        5.03       -0.11      1.54 o 
   1  20   6       21.92       26.34      3.05 o 
   2  20   6        4.42        1.96      2.83 o 
  -6  21   6       30.30       40.63      2.65 o 
  -5  21   6       17.85       15.65      1.73 o 
  -4  21   6       10.44       13.36      1.73 o 
  -3  21   6       23.03       35.96      2.51 o 
  -2  21   6        0.00       -1.31      1.54 o 
  -1  21   6        5.27        4.90      1.85 o 
   0  21   6        1.80       -0.20      1.61 o 
  -4  22   6       35.56       63.43      4.14 o 
  -3  22   6        2.26        6.39      1.83 o 
  -2  22   6        3.00        3.16      1.76 o 
 -14   1   7        1.11        1.47      1.30 o 
 -13   1   7       13.33       12.41      1.30 o 
 -12   1   7       80.63       77.92      2.23 o 
 -11   1   7      145.62      144.27      2.84 o 
 -10   1   7        0.96       -0.40      0.40 o 
  -9   1   7       28.61       25.52      1.23 o 
  -8   1   7       27.13       31.80      0.88 o 
  -7   1   7      893.07      962.40      5.78 o 
  -6   1   7     1296.42     1383.04      7.71 o 
  -5   1   7     1531.26     1588.16      8.88 o 
  -4   1   7     3036.44     3477.03     21.65 o 
  -3   1   7      111.53      123.01      1.16 o 
  -2   1   7      618.54      613.32      4.72 o 
  -1   1   7     2269.66     2245.53     17.62 o 
   0   1   7      165.50      204.28      2.44 o 
   1   1   7       36.89       34.55      2.07 o 
   2   1   7      133.34      152.39      3.08 o 
   3   1   7       42.60       50.14      1.88 o 
   4   1   7       10.35        3.01      0.95 o 
   5   1   7        0.05       -0.89      0.89 o 
   6   1   7       18.64       20.55      1.51 o 
   7   1   7        3.55        5.55      1.69 o 
 -14   2   7       69.08       76.71      2.54 o 
 -13   2   7        5.86        7.89      1.30 o 
 -12   2   7        5.64        3.59      1.08 o 
 -11   2   7       32.27       29.73      1.67 o 
 -10   2   7      116.78       83.19      1.47 o 
  -9   2   7      415.00      419.39      3.42 o 
  -8   2   7      121.29      122.27      1.04 o 
  -7   2   7      222.05      221.06      1.57 o 
  -6   2   7     2697.90     2760.34     16.06 o 
  -5   2   7     1348.57     1312.55      7.77 o 
  -4   2   7        7.90       14.07      0.56 o 
  -3   2   7      317.89      270.64      1.98 o 
  -2   2   7      730.02      744.75      5.62 o 
  -1   2   7      327.53      372.07      3.36 o 
   0   2   7      607.60      604.20      5.84 o 
   1   2   7      418.26      459.58      4.67 o 
   2   2   7      263.34      222.20      2.85 o 
   3   2   7      221.08      231.62      3.04 o 
   4   2   7        9.32        2.01      0.89 o 
   5   2   7        1.54       -0.89      0.89 o 
   6   2   7        0.47        1.74      1.26 o 
   7   2   7        6.18        9.90      1.85 o 
 -14   3   7        4.40        5.17      1.74 o 
 -13   3   7        0.03       -0.68      1.20 o 
 -12   3   7        0.11       -0.18      0.99 o 
 -11   3   7      111.39      118.42      2.11 o 
 -10   3   7      597.88      591.76      5.02 o 
  -9   3   7     1022.18      944.86      6.11 o 
  -8   3   7        0.31       -0.04      0.44 o 
  -7   3   7      602.39      636.28      4.17 o 
  -6   3   7     1002.60     1115.50      7.00 o 
  -5   3   7        0.00        0.66      0.38 o 
  -4   3   7       18.48       24.30      0.79 o 
  -3   3   7        3.79        9.98      0.44 o 
  -2   3   7      409.11      344.46      2.64 o 
  -1   3   7       33.66       27.49      0.85 o 
   0   3   7     1072.27     1010.39      8.28 o 
   1   3   7        2.00        3.65      1.08 o 
   2   3   7      317.43      291.58      3.42 o 
   3   3   7     1620.07     1442.65     13.34 o 
   4   3   7        0.00        0.04      0.86 o 
   5   3   7       11.59       10.58      1.62 o 
   6   3   7       10.66       15.97      1.51 o 
   7   3   7       32.78       21.92      3.37 o 
 -14   4   7        0.06       -0.68      1.20 o 
 -13   4   7        0.28        0.87      1.09 o 
 -12   4   7      144.26      146.08      2.88 o 
 -11   4   7        5.51        6.16      0.86 o 
 -10   4   7      165.00      160.90      1.83 o 
  -9   4   7        0.63       -0.35      0.35 o 
  -8   4   7       74.02       64.41      0.89 o 
  -7   4   7      181.88      193.46      1.63 o 
  -6   4   7      196.68      228.20      1.87 o 
  -5   4   7        4.66        6.22      0.44 o 
  -4   4   7      828.59      807.70      4.88 o 
  -3   4   7       41.00       32.45      0.59 o 
  -2   4   7     2353.77     2631.95     16.28 o 
  -1   4   7       12.01       14.84      1.07 o 
   0   4   7       46.86       33.73      1.20 o 
   1   4   7       34.79       41.51      1.09 o 
   2   4   7      119.78      118.34      1.98 o 
   3   4   7      135.24      136.47      2.33 o 
   4   4   7       64.27       64.89      1.76 o 
   5   4   7      108.43      124.75      4.50 o 
   6   4   7       28.46       32.73      1.80 o 
   7   4   7        0.66       -0.76      1.69 o 
 -14   5   7        0.50        0.84      1.41 o 
 -13   5   7       14.76       11.35      1.25 o 
 -12   5   7        3.39        5.23      1.09 o 
 -11   5   7        0.27        0.23      0.79 o 
 -10   5   7      103.72       98.06      1.33 o 
  -9   5   7        0.20       -0.39      0.39 o 
  -8   5   7      795.01      751.84      6.27 o 
  -7   5   7      236.24      260.01      2.04 o 
  -6   5   7        0.19        2.37      0.57 o 
  -5   5   7       10.40       18.24      0.43 o 
  -4   5   7        4.16        1.72      0.30 o 
  -3   5   7       98.46       92.52      0.91 o 
  -2   5   7       35.76       32.53      0.74 o 
  -1   5   7      794.54      854.07      6.54 o 
   0   5   7      282.95      230.51      2.43 o 
   1   5   7      146.70      172.47      2.12 o 
   2   5   7      192.35      182.74      2.58 o 
   3   5   7      125.76      101.58      2.17 o 
   4   5   7       85.55       92.46      1.98 o 
   5   5   7        1.06       -1.09      1.54 o 
   6   5   7       98.41       95.17      3.22 o 
   7   5   7        5.29        5.68      2.07 o 
 -14   6   7        1.77        0.65      2.18 o 
 -13   6   7        1.17        0.36      0.95 o 
 -12   6   7       11.09       13.93      1.12 o 
 -11   6   7        7.66        9.34      1.13 o 
 -10   6   7      319.36      315.73      3.20 o 
  -9   6   7      131.91      118.18      1.92 o 
  -8   6   7      100.22       97.59      1.65 o 
  -7   6   7      115.71      107.43      1.51 o 
  -6   6   7      232.24      247.44      2.01 o 
  -5   6   7       21.60        8.62      0.35 o 
  -4   6   7       26.65       50.80      0.68 o 
  -3   6   7       56.28       61.97      0.77 o 
  -2   6   7       49.75       58.01      1.00 o 
  -1   6   7      101.69      116.94      1.39 o 
   0   6   7       10.47       11.16      0.68 o 
   1   6   7       28.05       35.28      1.41 o 
   2   6   7       98.92      100.26      2.20 o 
   3   6   7      101.99      109.41      2.05 o 
   4   6   7      257.02      285.45      4.18 o 
   5   6   7       10.21       18.18      1.76 o 
   6   6   7        0.41       -1.60      1.61 o 
   7   6   7       10.21       13.05      1.98 o 
 -14   7   7       20.65       16.54      2.83 o 
 -13   7   7        0.99        1.74      2.18 o 
 -12   7   7       17.81       20.23      1.74 o 
 -11   7   7       64.46       64.03      2.38 o 
 -10   7   7       16.36       19.05      2.07 o 
  -9   7   7       98.87      100.06      2.16 o 
  -8   7   7        2.21        6.08      0.92 o 
  -7   7   7      186.21      209.31      2.33 o 
  -6   7   7      146.29      142.90      1.34 o 
  -5   7   7       55.40       73.11      0.77 o 
  -4   7   7      894.30      944.79      6.52 o 
  -3   7   7      208.28      183.59      1.68 o 
  -2   7   7      485.94      518.13      4.17 o 
  -1   7   7       81.26       91.40      1.25 o 
   0   7   7        3.96        3.72      0.59 o 
   1   7   7       48.99       48.04      1.45 o 
   2   7   7      198.59      232.95      2.95 o 
   3   7   7       60.02       81.89      1.87 o 
   4   7   7        2.44        0.74      1.08 o 
   5   7   7        1.31        2.57      1.46 o 
   6   7   7        0.32       -0.54      1.69 o 
   7   7   7        2.44        7.03      1.83 o 
 -14   8   7        2.45        1.52      2.39 o 
 -13   8   7      101.61       98.81      4.57 o 
 -12   8   7        1.43        1.52      1.96 o 
 -11   8   7        1.33        2.61      1.31 o 
 -10   8   7      178.56      167.35      3.61 o 
  -9   8   7        5.53        1.89      1.15 o 
  -8   8   7       19.58       16.81      1.13 o 
  -7   8   7        5.39        4.46      1.41 o 
  -6   8   7        3.11        2.53      0.54 o 
  -5   8   7      626.11      660.11      4.76 o 
  -4   8   7        8.53       13.05      0.52 o 
  -3   8   7      213.28      190.50      1.88 o 
  -2   8   7       19.83       21.54      0.82 o 
  -1   8   7        1.52        2.31      0.53 o 
   0   8   7     1348.31     1353.13     10.16 o 
   1   8   7       99.71       98.03      1.82 o 
   2   8   7       35.18       36.25      1.41 o 
   3   8   7       56.41       44.67      1.57 o 
   4   8   7       73.57       61.80      2.52 o 
   5   8   7       90.35       91.60      4.14 o 
   6   8   7        0.04       -0.09      1.61 o 
   7   8   7       19.57       25.68      3.48 o 
 -13   9   7       38.86       46.58      3.92 o 
 -12   9   7       56.55       62.68      3.92 o 
 -11   9   7        3.81        3.40      1.46 o 
 -10   9   7        3.10        2.96      1.30 o 
  -9   9   7       64.67       58.14      2.61 o 
  -8   9   7        0.20        1.33      0.94 o 
  -7   9   7      118.49      113.12      2.21 o 
  -6   9   7       11.12        7.65      0.63 o 
  -5   9   7       37.96       54.84      1.56 o 
  -4   9   7      259.53      313.82      2.51 o 
  -3   9   7      129.89      132.64      1.33 o 
  -2   9   7        3.92        6.90      0.49 o 
  -1   9   7        4.91        1.34      0.60 o 
   0   9   7       11.29       12.69      0.77 o 
   1   9   7        1.20        1.88      0.84 o 
   2   9   7        0.02       -0.85      0.85 o 
   3   9   7       20.01       16.23      1.28 o 
   4   9   7        0.58       -0.96      1.46 o 
   5   9   7       14.19       18.69      1.92 o 
   6   9   7       14.35       11.34      1.92 o 
 -13  10   7       21.29       21.98      3.05 o 
 -12  10   7       22.62       21.76      2.83 o 
 -11  10   7        1.21        1.36      1.30 o 
 -10  10   7        4.76        4.40      1.63 o 
  -9  10   7      270.63      261.77      4.69 o 
  -8  10   7      969.52      889.70     12.46 o 
  -7  10   7      360.14      346.57      3.73 o 
  -6  10   7       10.73       10.26      0.50 o 
  -5  10   7        6.64       10.60      0.53 o 
  -4  10   7      177.77      171.89      1.75 o 
  -3  10   7      116.97      124.42      1.39 o 
  -2  10   7      109.01       96.33      1.19 o 
  -1  10   7      165.10      144.67      1.74 o 
   0  10   7       75.31       83.95      1.51 o 
   1  10   7      427.54      408.11      4.06 o 
   2  10   7      148.02      120.14      2.11 o 
   3  10   7       74.75       79.09      2.17 o 
   4  10   7      130.75      124.72      3.69 o 
   5  10   7       64.47       64.27      3.07 o 
   6  10   7        4.86        1.63      1.85 o 
 -13  11   7        1.39        4.14      2.61 o 
 -12  11   7       45.83       54.85      4.14 o 
 -11  11   7       54.40       45.02      2.69 o 
 -10  11   7       10.97        7.33      1.61 o 
  -9  11   7        9.85       14.95      1.54 o 
  -8  11   7       18.90       37.61      2.14 o 
  -7  11   7     1362.36     1438.05     11.59 o 
  -6  11   7        7.77        8.06      0.59 o 
  -5  11   7       48.96       51.19      0.86 o 
  -4  11   7       13.56        9.78      0.55 o 
  -3  11   7       45.83       48.96      0.98 o 
  -2  11   7      440.19      458.27      3.38 o 
  -1  11   7      252.96      212.11      2.29 o 
   0  11   7      299.28      277.68      3.25 o 
   1  11   7       44.10       41.83      1.34 o 
   2  11   7       81.34       92.35      2.23 o 
   3  11   7        3.68        2.72      1.54 o 
   4  11   7       47.67       56.87      2.69 o 
   5  11   7        4.50        5.89      1.76 o 
   6  11   7        1.88       -0.22      1.96 o 
 -12  12   7       10.09        9.14      2.61 o 
 -11  12   7        4.78        4.87      1.61 o 
 -10  12   7        8.48        8.95      2.07 o 
  -9  12   7        0.02       -1.17      1.30 o 
  -8  12   7       89.79       91.49      1.76 o 
  -7  12   7       41.36       42.99      1.03 o 
  -6  12   7       34.43       32.12      0.92 o 
  -5  12   7        1.57        3.15      0.47 o 
  -4  12   7       36.23       34.89      0.95 o 
  -3  12   7       93.87       90.27      1.37 o 
  -2  12   7        4.64        3.01      0.76 o 
  -1  12   7        0.15       -0.62      0.62 o 
   0  12   7        2.98        4.75      0.72 o 
   1  12   7        9.49        4.77      0.77 o 
   2  12   7        0.19       -0.73      0.83 o 
   3  12   7      161.17      166.39      3.13 o 
   4  12   7       34.63       46.36      2.69 o 
   5  12   7      107.87      135.94      6.20 o 
   6  12   7        9.98       15.89      2.23 o 
 -12  13   7       30.27       31.34      3.26 o 
 -11  13   7        8.15       10.65      1.96 o 
 -10  13   7      123.25      110.18      3.31 o 
  -9  13   7       36.93       29.24      2.07 o 
  -8  13   7       24.51       21.60      1.96 o 
  -7  13   7       92.19       79.44      1.79 o 
  -6  13   7        1.08       -0.50      0.58 o 
  -5  13   7       27.33       26.21      0.81 o 
  -4  13   7      130.11      127.71      1.56 o 
  -3  13   7       22.98       17.05      0.77 o 
  -2  13   7      680.56      634.75      4.84 o 
  -1  13   7        6.28        7.40      0.79 o 
   0  13   7      206.21      232.05      2.74 o 
   1  13   7       42.27       41.72      1.49 o 
   2  13   7       73.97       74.43      2.20 o 
   3  13   7      130.74      138.86      3.85 o 
   4  13   7        5.49        8.26      1.83 o 
   5  13   7        9.11       16.21      2.23 o 
 -12  14   7        6.46        7.84      3.05 o 
 -11  14   7       38.71       43.65      2.92 o 
 -10  14   7        4.85        4.66      1.96 o 
  -9  14   7        1.10        2.72      1.54 o 
  -8  14   7        0.01       -0.53      1.11 o 
  -7  14   7        9.14       10.22      0.73 o 
  -6  14   7       40.59       23.27      1.03 o 
  -5  14   7      145.98      152.63      2.13 o 
  -4  14   7       25.35       20.80      0.93 o 
  -3  14   7        6.85        3.04      0.88 o 
  -2  14   7       69.13       58.05      1.85 o 
  -1  14   7       41.83       48.56      1.39 o 
   0  14   7       37.46       41.16      1.58 o 
   1  14   7        0.01       -0.08      0.86 o 
   2  14   7        3.12        0.83      1.34 o 
   3  14   7       36.50       49.40      2.76 o 
   4  14   7        4.73        8.28      1.85 o 
   5  14   7        2.85        6.43      1.98 o 
 -11  15   7        7.43        4.69      1.83 o 
 -10  15   7        5.43        5.44      1.85 o 
  -9  15   7       47.32       58.88      3.59 o 
  -8  15   7        0.24       -0.33      1.05 o 
  -7  15   7        0.04       -0.61      0.61 o 
  -6  15   7        9.68        4.58      0.79 o 
  -5  15   7       12.17       11.52      0.92 o 
  -4  15   7      120.45      128.01      2.23 o 
  -3  15   7      124.59      121.19      1.93 o 
  -2  15   7       83.16       72.54      1.62 o 
  -1  15   7        3.21        2.03      0.81 o 
   0  15   7       22.38       25.38      1.29 o 
   1  15   7        7.53        4.89      1.21 o 
   2  15   7        2.12       -0.03      1.15 o 
   3  15   7       13.11       13.28      1.85 o 
   4  15   7        9.03        7.82      1.98 o 
 -11  16   7        2.59       -1.67      1.76 o 
 -10  16   7       11.68        6.86      1.76 o 
  -9  16   7       12.13        9.36      1.76 o 
  -8  16   7        6.07        6.14      0.89 o 
  -7  16   7        0.05       -0.87      0.87 o 
  -6  16   7        6.93        6.62      1.08 o 
  -5  16   7        0.20       -0.65      0.99 o 
  -4  16   7        4.28        5.27      1.01 o 
  -3  16   7      134.54      126.00      2.42 o 
  -2  16   7       21.79       18.18      1.14 o 
  -1  16   7        0.62        0.27      0.81 o 
   0  16   7       29.43       25.82      1.55 o 
   1  16   7        2.55        1.13      1.24 o 
   2  16   7        7.89        8.83      1.69 o 
   3  16   7        0.16       -0.65      1.69 o 
   4  16   7        3.13        9.61      2.15 o 
 -10  17   7        2.82        2.39      1.85 o 
  -9  17   7       17.86       19.24      2.18 o 
  -8  17   7       17.89       20.58      1.37 o 
  -7  17   7       38.43       32.75      1.58 o 
  -6  17   7       11.00        8.66      1.11 o 
  -5  17   7        7.59        3.98      1.08 o 
  -4  17   7       21.71       23.81      1.42 o 
  -3  17   7       20.09       15.20      1.10 o 
  -2  17   7       10.44       10.20      1.11 o 
  -1  17   7       27.97       20.47      1.20 o 
   0  17   7       95.08      116.96      3.46 o 
   1  17   7        1.43        1.81      1.46 o 
   2  17   7       78.00       97.03      7.94 o 
   3  17   7       15.26       23.27      2.31 o 
  -9  18   7        5.52        6.08      1.76 o 
  -8  18   7        0.53       -0.68      1.01 o 
  -7  18   7        0.21       -1.94      1.94 o 
  -6  18   7        0.02       -1.34      1.34 o 
  -5  18   7        0.02        0.99      1.15 o 
  -4  18   7        2.90        2.18      1.12 o 
  -3  18   7        5.04        9.42      1.24 o 
  -2  18   7        0.90        0.70      1.00 o 
  -1  18   7       53.99       62.35      2.19 o 
   0  18   7        0.28       -0.38      1.46 o 
   1  18   7        0.01        0.44      2.18 o 
   2  18   7        1.06        3.05      2.61 o 
   3  18   7        4.45        6.53      2.83 o 
  -9  19   7       16.37       15.78      2.07 o 
  -8  19   7        2.84        5.74      1.15 o 
  -7  19   7        4.26        3.25      1.48 o 
  -6  19   7        2.37        0.92      1.18 o 
  -5  19   7        6.55        2.78      1.15 o 
  -4  19   7        9.01        8.78      1.24 o 
  -3  19   7        9.13        7.77      1.25 o 
  -2  19   7       14.00       10.56      1.54 o 
  -1  19   7       33.88       37.94      2.38 o 
   0  19   7        0.62        2.61      2.18 o 
   1  19   7       11.22       10.01      2.83 o 
   2  19   7       17.34       31.99      3.48 o 
  -8  20   7        1.15       -1.02      1.76 o 
  -7  20   7        4.75        1.09      1.13 o 
  -6  20   7       23.94       25.81      2.54 o 
  -5  20   7        0.86        3.57      1.35 o 
  -4  20   7       19.71       25.80      3.37 o 
  -3  20   7        0.30       -0.65      1.39 o 
  -2  20   7        0.91       -0.54      1.54 o 
  -1  20   7        1.38       -0.87      1.54 o 
   0  20   7        0.06        0.87      2.39 o 
   1  20   7       14.86       20.02      3.05 o 
  -6  21   7        0.20        0.28      1.27 o 
  -5  21   7        6.75        5.88      1.57 o 
  -4  21   7        1.91        1.52      1.67 o 
  -3  21   7       50.05       66.82      2.84 o 
  -2  21   7        0.04       -1.61      1.61 o 
  -1  21   7        6.89        6.09      1.85 o 
 -15   0   8        4.71        4.79      1.96 o 
 -14   0   8        0.79        2.18      1.74 o 
 -13   0   8        0.13       -0.65      1.52 o 
 -12   0   8       48.06       51.37      2.61 o 
 -11   0   8        6.97        3.48      1.31 o 
 -10   0   8      535.59      546.24      5.23 o 
  -9   0   8      682.68      679.12      6.32 o 
  -8   0   8     1436.68     1548.68     14.00 o 
  -7   0   8     7406.22     7623.28     66.32 o 
  -6   0   8      303.13      298.99      2.70 o 
  -5   0   8     2692.29     2859.92     22.45 o 
  -4   0   8     2463.62     2761.56     27.89 o 
  -3   0   8      440.65      432.84      4.89 o 
  -2   0   8      252.63      236.69      3.06 o 
  -1   0   8      804.12      821.81     18.28 o 
   0   0   8      108.12      107.95      3.48 o 
   1   0   8     1905.38     1951.65     34.39 o 
   2   0   8      112.81      150.61      4.57 o 
   3   0   8      385.25      402.24      6.31 o 
   4   0   8       39.05       41.76      2.31 o 
   5   0   8       15.92       26.16      1.92 o 
   6   0   8        6.76        5.88      2.39 o 
   7   0   8        0.10       -1.96      2.39 o 
 -15   1   8        1.26        0.54      1.30 o 
 -14   1   8        0.90        2.66      1.15 o 
 -13   1   8        2.59        4.41      1.08 o 
 -12   1   8       27.94       30.46      1.67 o 
 -11   1   8      173.75      151.22      2.25 o 
 -10   1   8       13.83       15.15      0.55 o 
  -9   1   8      481.06      439.88      5.60 o 
  -8   1   8     1003.73     1030.09      6.19 o 
  -7   1   8      124.82      108.01      1.06 o 
  -6   1   8      765.20      758.93      4.39 o 
  -5   1   8     1902.60     2114.85     12.47 o 
  -4   1   8      172.32      122.28      1.51 o 
  -3   1   8      786.27      774.73      5.84 o 
  -2   1   8      772.99      786.72      6.00 o 
  -1   1   8       38.87       46.35      1.37 o 
   0   1   8      207.65      209.14      2.97 o 
   1   1   8      194.29      190.15      2.97 o 
   2   1   8       19.34       25.57      2.26 o 
   3   1   8      164.48      120.53      2.19 o 
   4   1   8       16.89        5.69      0.91 o 
   5   1   8       15.84       13.13      1.19 o 
   6   1   8        0.00       -1.35      1.61 o 
   7   1   8       14.49       11.42      2.07 o 
 -15   2   8        4.92        4.95      1.46 o 
 -14   2   8        0.00        1.65      1.20 o 
 -13   2   8       21.94       23.40      3.05 o 
 -12   2   8       25.15       22.14      1.52 o 
 -11   2   8       19.86       17.20      0.92 o 
 -10   2   8      368.57      383.26      3.20 o 
  -9   2   8      835.68      804.33      9.99 o 
  -8   2   8      189.67      237.19      1.79 o 
  -7   2   8     1286.36     1404.38      9.39 o 
  -6   2   8     1334.51     1350.26      7.57 o 
  -5   2   8      275.26      334.88      2.36 o 
  -4   2   8     5163.63     5601.56     34.89 o 
  -3   2   8       32.17       31.68      0.83 o 
  -2   2   8      615.65      626.23      5.98 o 
  -1   2   8      225.04      268.92      3.47 o 
   0   2   8        1.30        1.96      0.82 o 
   1   2   8      706.11      713.73      6.98 o 
   2   2   8       76.56       73.51      1.78 o 
   3   2   8      359.42      337.67      3.99 o 
   4   2   8       30.19       21.65      1.17 o 
   5   2   8       24.52       26.34      1.36 o 
   6   2   8        3.15        3.73      1.76 o 
   7   2   8       19.15       25.65      2.72 o 
 -15   3   8        0.02       -0.63      1.41 o 
 -14   3   8       40.50       44.85      2.14 o 
 -13   3   8      241.16      224.14      3.90 o 
 -12   3   8       37.07       35.72      3.26 o 
 -11   3   8      122.71      119.34      2.08 o 
 -10   3   8       54.03       45.91      0.90 o 
  -9   3   8        7.28       14.13      0.62 o 
  -8   3   8       37.05       50.82      0.82 o 
  -7   3   8      160.51      160.72      1.42 o 
  -6   3   8       60.44       68.26      0.79 o 
  -5   3   8        9.08        9.90      0.37 o 
  -4   3   8       72.31       91.26      0.96 o 
  -3   3   8      601.56      590.31      4.25 o 
  -2   3   8      501.65      510.17      4.43 o 
  -1   3   8      456.47      460.03      5.39 o 
   0   3   8      196.12      210.72      2.60 o 
   1   3   8      121.83      138.00      2.17 o 
   2   3   8       13.34       15.69      1.51 o 
   3   3   8      271.61      230.40      3.10 o 
   4   3   8       21.20       10.58      1.57 o 
   5   3   8        0.01       -1.00      1.00 o 
   6   3   8       24.61       20.89      1.67 o 
   7   3   8        5.26       10.32      2.00 o 
 -14   4   8        9.37        8.75      1.25 o 
 -13   4   8        1.60       -0.03      1.04 o 
 -12   4   8        1.84        1.21      0.98 o 
 -11   4   8       53.82       50.40      2.07 o 
 -10   4   8        0.31       -0.54      0.54 o 
  -9   4   8      534.66      536.13      3.89 o 
  -8   4   8      339.31      393.64      3.16 o 
  -7   4   8      247.18      251.11      2.02 o 
  -6   4   8       48.99       42.50      0.83 o 
  -5   4   8      841.57      867.25      5.26 o 
  -4   4   8      370.81      398.98      2.75 o 
  -3   4   8       13.22       11.45      0.49 o 
  -2   4   8      269.31      249.28      2.28 o 
  -1   4   8      927.70     1003.65      9.29 o 
   0   4   8       31.72       33.49      1.21 o 
   1   4   8       82.74       68.68      2.07 o 
   2   4   8       57.38       66.02      2.39 o 
   3   4   8       14.66       15.54      1.06 o 
   4   4   8       51.11       31.91      1.71 o 
   5   4   8       13.28        3.70      1.74 o 
   6   4   8        0.07        0.63      1.42 o 
   7   4   8        0.00       -1.83      1.83 o 
 -14   5   8        0.10       -1.09      1.09 o 
 -13   5   8       20.91       15.03      1.12 o 
 -12   5   8        0.75        0.69      0.92 o 
 -11   5   8      486.06      477.95      5.46 o 
 -10   5   8       73.74       61.94      1.36 o 
  -9   5   8       44.12       59.46      0.97 o 
  -8   5   8      121.22      114.60      1.23 o 
  -7   5   8       55.97       41.57      0.69 o 
  -6   5   8        1.28        3.51      0.36 o 
  -5   5   8      862.08      913.33      5.55 o 
  -4   5   8       45.74       36.44      0.71 o 
  -3   5   8     2139.20     2275.35     16.44 o 
  -2   5   8      484.37      476.50      4.91 o 
  -1   5   8       49.33       32.54      1.17 o 
   0   5   8      395.71      415.28      4.38 o 
   1   5   8      106.49      114.53      1.96 o 
   2   5   8       42.97       27.10      3.49 o 
   3   5   8       13.36        3.17      0.94 o 
   4   5   8       33.78       35.68      2.36 o 
   5   5   8       14.12       12.84      1.76 o 
   6   5   8       15.56       30.78      1.84 o 
 -14   6   8       14.44       17.41      2.61 o 
 -13   6   8        0.02       -0.08      1.41 o 
 -12   6   8       44.49       43.09      1.51 o 
 -11   6   8        4.28        4.78      0.43 o 
 -10   6   8        0.88       -0.99      0.99 o 
  -9   6   8      232.96      217.06      3.41 o 
  -8   6   8       17.58       17.89      1.45 o 
  -7   6   8       41.55       37.62      0.83 o 
  -6   6   8      400.74      410.80      3.13 o 
  -5   6   8        0.28       -0.17      0.30 o 
  -4   6   8      192.18      178.13      1.51 o 
  -3   6   8      441.76      460.74      4.13 o 
  -2   6   8      995.09     1046.46      8.71 o 
  -1   6   8      144.69      157.30      1.92 o 
   0   6   8       46.84       43.73      1.28 o 
   1   6   8       80.29       78.30      1.76 o 
   2   6   8       61.42       76.61      1.79 o 
   3   6   8        2.16       -0.44      0.91 o 
   4   6   8        6.51        3.90      1.21 o 
   5   6   8        0.13        0.75      1.96 o 
   6   6   8       26.26       32.23      2.38 o 
 -14   7   8        0.77       -0.22      2.18 o 
 -13   7   8       11.93       12.62      2.39 o 
 -12   7   8       19.86       17.85      2.39 o 
 -11   7   8       19.86       17.41      1.63 o 
 -10   7   8       96.36       83.94      2.72 o 
  -9   7   8       18.82       16.06      1.17 o 
  -8   7   8       52.62       46.79      1.55 o 
  -7   7   8       94.45       79.86      1.25 o 
  -6   7   8       13.86       19.44      0.64 o 
  -5   7   8       82.28       71.82      0.92 o 
  -4   7   8        0.13       -0.41      0.43 o 
  -3   7   8      745.25      788.46      6.68 o 
  -2   7   8       37.52       41.08      1.06 o 
  -1   7   8        5.27        7.12      0.66 o 
   0   7   8       13.91        8.31      0.79 o 
   1   7   8       16.58       19.50      1.08 o 
   2   7   8       92.48       84.15      1.85 o 
   3   7   8        6.30        8.42      1.27 o 
   4   7   8       62.08       60.98      2.62 o 
   5   7   8        1.17        2.35      1.61 o 
   6   7   8        6.53        8.71      2.00 o 
 -14   8   8        0.64       -2.18      2.18 o 
 -13   8   8        0.03       -1.96      2.18 o 
 -12   8   8       36.28       34.82      3.26 o 
 -11   8   8       12.29       10.51      2.18 o 
 -10   8   8       61.26       50.75      2.14 o 
  -9   8   8      517.57      517.77      9.39 o 
  -8   8   8      186.66      195.31      3.13 o 
  -7   8   8     1819.81     1820.64     16.30 o 
  -6   8   8       91.84       82.26      1.30 o 
  -5   8   8      929.61      982.27      6.81 o 
  -4   8   8      200.37      198.24      1.95 o 
  -3   8   8      203.77      212.04      2.08 o 
  -2   8   8       15.49       13.92      0.70 o 
  -1   8   8        2.42        0.98      0.64 o 
   0   8   8      141.68      134.21      2.17 o 
   1   8   8        0.90       -0.75      0.75 o 
   2   8   8       30.27       14.87      1.08 o 
   3   8   8       11.78        6.92      1.21 o 
   4   8   8       21.04       31.46      2.23 o 
   5   8   8       25.42       16.25      1.85 o 
   6   8   8       13.05       20.44      2.23 o 
 -14   9   8        0.62        1.74      2.39 o 
 -13   9   8       20.52       21.33      2.83 o 
 -12   9   8        0.03        0.22      2.18 o 
 -11   9   8       27.64       22.80      1.96 o 
 -10   9   8       26.08       22.25      1.61 o 
  -9   9   8       26.54       23.45      1.81 o 
  -8   9   8       69.89       69.53      1.88 o 
  -7   9   8        3.48        2.31      0.88 o 
  -6   9   8       19.48       18.22      0.81 o 
  -5   9   8      318.53      316.63      2.79 o 
  -4   9   8      736.94      723.74      5.56 o 
  -3   9   8      505.17      477.99      3.96 o 
  -2   9   8      290.06      290.11      2.99 o 
  -1   9   8        2.20        0.00      0.64 o 
   0   9   8       17.90       18.79      0.91 o 
   1   9   8       19.61       10.30      0.95 o 
   2   9   8       13.22        7.10      0.97 o 
   3   9   8       65.04       39.87      1.84 o 
   4   9   8        0.86        2.28      1.61 o 
   5   9   8        1.82        5.71      1.92 o 
   6   9   8       32.43       29.70      2.38 o 
 -13  10   8       79.66       82.05      4.35 o 
 -12  10   8        2.63        0.22      2.18 o 
 -11  10   8        5.21        9.14      1.46 o 
 -10  10   8        1.67        3.09      1.30 o 
  -9  10   8        7.07        6.86      1.14 o 
  -8  10   8      416.37      388.10      8.01 o 
  -7  10   8       17.17       19.81      1.57 o 
  -6  10   8       74.48       60.44      1.26 o 
  -5  10   8       61.84       66.59      1.20 o 
  -4  10   8       86.81       85.93      1.33 o 
  -3  10   8        7.40        3.99      0.58 o 
  -2  10   8       38.43       41.88      1.26 o 
  -1  10   8      216.46      211.77      2.52 o 
   0  10   8       52.27       47.90      1.38 o 
   1  10   8       74.53       54.56      1.65 o 
   2  10   8        6.28        3.80      1.12 o 
   3  10   8        2.09        0.73      1.46 o 
   4  10   8       15.63       22.35      2.07 o 
   5  10   8       13.28       22.30      2.23 o 
 -13  11   8       52.70       51.15      3.92 o 
 -12  11   8        0.37       -0.65      2.39 o 
 -11  11   8      143.69      153.32      3.77 o 
 -10  11   8      133.17      126.60      3.38 o 
  -9  11   8        2.63        2.36      1.30 o 
  -8  11   8        9.81        2.15      1.12 o 
  -7  11   8        1.91        1.78      0.81 o 
  -6  11   8       17.37       30.75      0.90 o 
  -5  11   8        0.80        0.49      0.71 o 
  -4  11   8       10.10        8.00      0.58 o 
  -3  11   8     1235.87     1207.23      7.96 o 
  -2  11   8      436.12      435.18      3.32 o 
  -1  11   8       63.19       69.61      1.38 o 
   0  11   8       99.78       98.49      1.78 o 
   1  11   8       18.04       11.75      1.05 o 
   2  11   8       14.21        7.74      1.21 o 
   3  11   8       45.40       43.57      4.46 o 
   4  11   8       34.87       52.86      2.84 o 
   5  11   8        4.70        5.46      2.29 o 
 -13  12   8        7.82       11.10      2.83 o 
 -12  12   8        3.58        1.31      2.39 o 
 -11  12   8       22.73       22.58      1.92 o 
 -10  12   8       86.19       88.06      3.08 o 
  -9  12   8        1.50        0.54      1.39 o 
  -8  12   8      127.55      111.71      2.07 o 
  -7  12   8      235.74      201.91      2.24 o 
  -6  12   8      284.48      254.15      3.68 o 
  -5  12   8        3.19        1.27      0.52 o 
  -4  12   8      235.39      237.82      2.23 o 
  -3  12   8       28.36       20.50      0.79 o 
  -2  12   8       76.16       77.05      1.88 o 
  -1  12   8        0.15        1.04      0.73 o 
   0  12   8       24.27       14.45      0.97 o 
   1  12   8        2.47        5.73      0.94 o 
   2  12   8      102.07      109.46      2.62 o 
   3  12   8        0.34        0.97      1.61 o 
   4  12   8       22.97       17.20      2.15 o 
   5  12   8        7.19        5.97      1.92 o 
 -12  13   8        2.62        1.31      2.61 o 
 -11  13   8       55.39       62.80      2.84 o 
 -10  13   8       48.24       52.35      2.54 o 
  -9  13   8      118.08      109.92      3.23 o 
  -8  13   8        0.41        0.14      0.98 o 
  -7  13   8        0.84        3.50      0.59 o 
  -6  13   8        8.81        6.46      1.01 o 
  -5  13   8      281.56      285.86      2.74 o 
  -4  13   8       10.81        7.82      0.72 o 
  -3  13   8      362.48      383.64      4.33 o 
  -2  13   8        0.00        0.41      0.73 o 
  -1  13   8       48.10       46.45      1.44 o 
   0  13   8        2.89        5.95      0.94 o 
   1  13   8       14.52       13.23      1.05 o 
   2  13   8       40.25       51.02      1.97 o 
   3  13   8        4.43       14.85      1.92 o 
   4  13   8        5.91        6.12      3.26 o 
   5  13   8       13.37       11.32      2.83 o 
 -12  14   8       29.04       37.65      3.92 o 
 -11  14   8       13.65       18.40      2.07 o 
 -10  14   8       88.88       85.74      3.07 o 
  -9  14   8       41.31       41.84      2.83 o 
  -8  14   8       55.91       39.90      2.68 o 
  -7  14   8       18.36       14.28      1.43 o 
  -6  14   8        6.85        3.19      0.85 o 
  -5  14   8        0.39        0.30      0.77 o 
  -4  14   8      334.56      322.72      4.13 o 
  -3  14   8       26.14       25.61      1.44 o 
  -2  14   8      105.09      121.14      1.96 o 
  -1  14   8       31.32       29.72      1.43 o 
   0  14   8      203.38      195.02      3.83 o 
   1  14   8       33.47       33.98      1.83 o 
   2  14   8       27.97       22.30      1.47 o 
   3  14   8      107.67      120.60      6.31 o 
   4  14   8        3.45       11.29      2.15 o 
 -11  15   8       89.87      105.52      3.61 o 
 -10  15   8       72.21       80.91      3.08 o 
  -9  15   8       32.43       32.29      3.05 o 
  -8  15   8       30.02       32.96      1.39 o 
  -7  15   8       32.18       30.50      1.41 o 
  -6  15   8      165.70      155.00      2.46 o 
  -5  15   8        0.45        2.40      0.93 o 
  -4  15   8      102.39      107.77      3.09 o 
  -3  15   8      239.10      223.52      3.14 o 
  -2  15   8       91.02       85.81      1.71 o 
  -1  15   8       97.83      105.26      2.09 o 
   0  15   8        6.20        5.60      1.06 o 
   1  15   8       21.83       23.33      2.20 o 
   2  15   8        4.44        3.70      1.69 o 
   3  15   8       17.11       15.77      2.07 o 
   4  15   8        1.68       10.33      2.07 o 
 -11  16   8        6.00       11.26      2.00 o 
 -10  16   8        1.44        2.11      1.76 o 
  -9  16   8        2.17        2.83      1.74 o 
  -8  16   8        3.90        1.69      0.89 o 
  -7  16   8        7.45        5.04      1.17 o 
  -6  16   8       16.83       18.03      1.14 o 
  -5  16   8       55.34       46.98      1.66 o 
  -4  16   8        1.55        3.66      0.99 o 
  -3  16   8       15.39       17.64      1.17 o 
  -2  16   8       95.03      102.34      2.17 o 
  -1  16   8       31.79       29.64      1.69 o 
   0  16   8       31.12       28.31      1.71 o 
   1  16   8       37.19       37.76      2.11 o 
   2  16   8        2.20        2.03      1.76 o 
   3  16   8        0.02       -0.91      1.92 o 
 -10  17   8        0.00       -0.76      1.69 o 
  -9  17   8        8.12        7.11      1.85 o 
  -8  17   8        5.36        0.55      1.57 o 
  -7  17   8        5.08        3.38      1.11 o 
  -6  17   8       11.82       11.65      1.24 o 
  -5  17   8       47.51       43.89      1.66 o 
  -4  17   8       80.54       71.99      1.94 o 
  -3  17   8        7.64        2.53      1.03 o 
  -2  17   8        7.58        3.57      1.00 o 
  -1  17   8       51.64       61.59      3.48 o 
   0  17   8        0.01       -1.31      1.54 o 
   1  17   8        0.45        0.44      2.39 o 
   2  17   8        3.32        2.18      2.83 o 
 -10  18   8        6.92        9.24      2.07 o 
  -9  18   8        2.86        2.79      1.76 o 
  -8  18   8        0.30       -1.01      1.01 o 
  -7  18   8       13.37       12.63      1.29 o 
  -6  18   8       68.89       86.55      2.29 o 
  -5  18   8        7.64        4.33      1.28 o 
  -4  18   8        3.97        1.67      0.97 o 
  -3  18   8       34.49       20.32      1.30 o 
  -2  18   8        0.77        1.67      1.17 o 
  -1  18   8       11.55       16.22      1.85 o 
   0  18   8       46.33       54.09      2.92 o 
   1  18   8       26.51       37.22      3.70 o 
   2  18   8       14.14       27.64      3.26 o 
  -9  19   8        0.26       -1.69      1.69 o 
  -8  19   8       14.29       17.88      1.31 o 
  -7  19   8       40.39       52.55      1.98 o 
  -6  19   8        0.38       -0.66      1.11 o 
  -5  19   8       38.24       48.24      2.11 o 
  -4  19   8        6.36        4.89      1.28 o 
  -3  19   8        1.29        0.52      1.46 o 
  -2  19   8        8.33        8.36      1.37 o 
  -1  19   8        1.47        1.86      2.18 o 
   0  19   8       18.20       18.09      2.00 o 
   1  19   8       16.18       21.55      3.05 o 
  -8  20   8        9.47        9.02      2.00 o 
  -7  20   8        1.81        0.34      1.31 o 
  -6  20   8        1.24        1.43      1.24 o 
  -5  20   8        5.70        7.73      1.34 o 
  -4  20   8       20.11       22.19      1.98 o 
  -3  20   8        7.51        2.86      1.61 o 
  -2  20   8        1.24        2.41      1.85 o 
  -1  20   8        0.01       -0.44      2.39 o 
   0  20   8       19.38       14.58      2.83 o 
  -6  21   8       10.56       16.38      1.73 o 
  -5  21   8       47.59       70.53      2.82 o 
  -4  21   8        0.42        0.28      1.61 o 
  -3  21   8       28.71       24.98      2.07 o 
  -2  21   8        1.81        1.75      1.76 o 
 -15   1   9        6.00        8.39      1.46 o 
 -14   1   9       12.43        8.25      1.30 o 
 -13   1   9       12.41       13.23      1.30 o 
 -12   1   9       13.98        8.61      1.08 o 
 -11   1   9       21.25       17.44      0.89 o 
 -10   1   9      691.00      717.57      5.10 o 
  -9   1   9      570.01      558.19      4.32 o 
  -8   1   9      379.39      362.17      2.70 o 
  -7   1   9      151.66      145.28      1.16 o 
  -6   1   9      730.03      780.61      4.81 o 
  -5   1   9       42.78       42.41      0.74 o 
  -4   1   9      617.28      660.74      5.86 o 
  -3   1   9     1897.81     1994.88     17.98 o 
  -2   1   9      600.74      637.32      6.28 o 
  -1   1   9      522.62      520.61      6.06 o 
   0   1   9      151.41      129.08      2.38 o 
   1   1   9        3.78       13.22      1.17 o 
   2   1   9        1.11       -0.86      0.97 o 
   3   1   9       23.35       31.62      2.64 o 
   4   1   9        2.62        5.86      1.09 o 
   5   1   9       10.23       10.74      1.42 o 
   6   1   9       97.02      112.49      3.77 o 
 -15   2   9       13.64       15.25      1.52 o 
 -14   2   9        1.80        1.38      1.15 o 
 -13   2   9      102.66      101.24      3.59 o 
 -12   2   9       10.35        7.20      0.99 o 
 -11   2   9        2.51       -0.56      0.56 o 
 -10   2   9        0.02       -0.48      0.48 o 
  -9   2   9       36.49       34.62      1.60 o 
  -8   2   9       52.04       56.85      1.01 o 
  -7   2   9       66.13       89.70      0.91 o 
  -6   2   9      128.50      142.47      1.23 o 
  -5   2   9        4.92        0.34      0.38 o 
  -4   2   9      114.86      114.28      2.01 o 
  -3   2   9      180.72      152.21      3.35 o 
  -2   2   9      213.74      204.32      2.88 o 
  -1   2   9      172.60      142.59      3.17 o 
   0   2   9      104.21       81.96      3.57 o 
   1   2   9      104.69      132.22      2.83 o 
   2   2   9        7.20       13.54      1.10 o 
   3   2   9        0.06        0.93      1.03 o 
   4   2   9        0.07       -1.03      1.03 o 
   5   2   9        0.13       -1.26      1.26 o 
   6   2   9        4.76        6.53      1.85 o 
 -15   3   9        1.71        2.49      1.36 o 
 -14   3   9       14.00       18.08      1.36 o 
 -13   3   9       19.07       15.05      1.25 o 
 -12   3   9       13.25        9.52      1.04 o 
 -11   3   9      492.28      474.77      4.30 o 
 -10   3   9      585.11      551.91      4.04 o 
  -9   3   9       33.19       32.84      0.75 o 
  -8   3   9     1176.29     1203.10      8.81 o 
  -7   3   9       86.27       97.91      1.01 o 
  -6   3   9        7.33        7.92      0.42 o 
  -5   3   9     1114.47     1124.19      7.73 o 
  -4   3   9        1.42       -0.49      0.49 o 
  -3   3   9      385.64      405.94      5.83 o 
  -2   3   9      322.27      352.61      4.35 o 
  -1   3   9      258.28      274.80      3.78 o 
   0   3   9      861.92      765.79      7.42 o 
   1   3   9     1185.74     1144.58     10.76 o 
   2   3   9       49.95       51.66      1.66 o 
   3   3   9       73.80       53.37      1.77 o 
   4   3   9       23.61       12.40      1.34 o 
   5   3   9       12.77       12.78      1.51 o 
   6   3   9        0.30        2.26      1.92 o 
 -15   4   9        0.02       -0.67      1.20 o 
 -14   4   9       28.62       31.55      1.88 o 
 -13   4   9        9.25        4.44      1.09 o 
 -12   4   9        0.13       -0.89      0.89 o 
 -11   4   9      551.68      572.95      4.54 o 
 -10   4   9      112.74      102.08      2.03 o 
  -9   4   9      316.62      290.18      2.51 o 
  -8   4   9      380.82      418.65      3.37 o 
  -7   4   9        0.01        0.18      0.27 o 
  -6   4   9        1.96        2.21      0.49 o 
  -5   4   9        8.35        7.40      0.44 o 
  -4   4   9     1324.56     1387.72     10.21 o 
  -3   4   9       25.48       19.86      0.81 o 
  -2   4   9       16.65       17.00      1.38 o 
  -1   4   9      577.34      606.92      5.98 o 
   0   4   9      116.14       99.02      2.64 o 
   1   4   9      142.24      138.19      3.01 o 
   2   4   9       10.85       20.76      1.22 o 
   3   4   9       32.97       24.65      1.68 o 
   4   4   9       27.20       23.75      1.58 o 
   5   4   9        0.01        0.22      1.44 o 
   6   4   9       30.78       18.21      2.15 o 
 -15   5   9        0.00       -1.96      1.96 o 
 -14   5   9        1.17        0.68      0.95 o 
 -13   5   9       18.02       21.76      1.41 o 
 -12   5   9      120.98      118.30      2.34 o 
 -11   5   9        4.65        6.02      0.49 o 
 -10   5   9      257.42      245.79      2.11 o 
  -9   5   9       20.31       27.29      1.09 o 
  -8   5   9       71.57       84.46      1.09 o 
  -7   5   9      297.73      308.45      2.47 o 
  -6   5   9      446.09      458.69      2.97 o 
  -5   5   9      564.94      563.92      5.16 o 
  -4   5   9      513.82      507.10      4.48 o 
  -3   5   9      186.57      216.17      2.35 o 
  -2   5   9       27.24       18.21      0.88 o 
  -1   5   9        1.58       -0.05      0.73 o 
   0   5   9      214.83      230.57      2.96 o 
   1   5   9      112.87      103.52      2.00 o 
   2   5   9        8.66        5.77      0.99 o 
   3   5   9       29.93       25.08      1.51 o 
   4   5   9       15.64       14.60      1.46 o 
   5   5   9       11.31        7.60      1.76 o 
   6   5   9       20.67       19.81      2.15 o 
 -14   6   9        3.40        3.70      2.18 o 
 -13   6   9       34.12       31.45      1.51 o 
 -12   6   9        0.25        0.00      1.74 o 
 -11   6   9        5.73        1.59      0.99 o 
 -10   6   9      786.56      722.95      8.30 o 
  -9   6   9      234.44      239.23      2.98 o 
  -8   6   9      111.86      105.82      1.43 o 
  -7   6   9      184.48      202.64      1.80 o 
  -6   6   9        0.00        0.07      0.31 o 
  -5   6   9       24.77       16.38      0.79 o 
  -4   6   9      238.37      226.78      2.40 o 
  -3   6   9      532.71      520.39      5.40 o 
  -2   6   9        7.67        6.40      0.71 o 
  -1   6   9      166.65      165.35      2.31 o 
   0   6   9       37.18       36.94      1.38 o 
   1   6   9       69.39       72.06      1.77 o 
   2   6   9       15.31        5.33      0.99 o 
   3   6   9        2.28        0.72      1.17 o 
   4   6   9        7.75        5.87      1.96 o 
   5   6   9       24.99       31.25      2.29 o 
   6   6   9        0.01        0.34      1.83 o 
 -14   7   9        0.90        0.00      2.18 o 
 -13   7   9       19.32       11.97      2.18 o 
 -12   7   9       13.75       14.36      2.18 o 
 -11   7   9       40.29       34.69      2.07 o 
 -10   7   9       39.76       38.68      1.73 o 
  -9   7   9       88.29       75.69      2.68 o 
  -8   7   9        0.08        0.28      0.49 o 
  -7   7   9      358.74      369.44      3.39 o 
  -6   7   9      178.84      170.31      1.41 o 
  -5   7   9      152.46      161.75      1.70 o 
  -4   7   9      160.17      188.86      2.09 o 
  -3   7   9        9.31        7.84      0.64 o 
  -2   7   9        2.17        2.07      0.60 o 
  -1   7   9      126.40      151.52      2.53 o 
   0   7   9      348.63      367.00      4.13 o 
   1   7   9       43.10       60.36      1.74 o 
   2   7   9       20.14       15.79      1.17 o 
   3   7   9        2.87        7.79      1.29 o 
   4   7   9       16.31        9.45      1.76 o 
   5   7   9        3.13        5.19      1.92 o 
 -14   8   9       17.95       12.62      2.61 o 
 -13   8   9      120.74      127.11      5.01 o 
 -12   8   9        7.40        8.27      1.96 o 
 -11   8   9      166.96      158.85      6.86 o 
 -10   8   9       21.33       17.17      1.24 o 
  -9   8   9       18.60       15.16      1.27 o 
  -8   8   9       14.92       15.80      0.91 o 
  -7   8   9        0.44       -0.44      0.44 o 
  -6   8   9       93.07       92.61      1.05 o 
  -5   8   9       28.94       31.27      0.86 o 
  -4   8   9     1330.02     1348.59     10.08 o 
  -3   8   9       75.71       82.19      1.49 o 
  -2   8   9        5.57        2.24      0.66 o 
  -1   8   9       89.07       77.85      1.55 o 
   0   8   9        3.19        4.52      0.95 o 
   1   8   9       13.67       23.45      1.22 o 
   2   8   9       12.58       11.10      1.21 o 
   3   8   9        0.03       -1.12      1.12 o 
   4   8   9        7.03       13.80      1.92 o 
   5   8   9        9.48        6.56      1.92 o 
 -14   9   9       16.90       12.19      2.61 o 
 -13   9   9       28.32       22.85      2.83 o 
 -12   9   9       23.53       23.72      2.61 o 
 -11   9   9       33.59       34.04      2.23 o 
 -10   9   9       35.33       32.21      1.76 o 
  -9   9   9       15.57       16.82      1.17 o 
  -8   9   9      108.49      114.36      1.98 o 
  -7   9   9      145.69      152.75      1.83 o 
  -6   9   9        9.57       10.89      0.85 o 
  -5   9   9       76.99       73.38      1.14 o 
  -4   9   9       70.84       65.60      1.18 o 
  -3   9   9        2.31        3.72      0.69 o 
  -2   9   9      373.05      370.64      3.69 o 
  -1   9   9      187.28      186.01      2.39 o 
   0   9   9       18.25       15.10      1.03 o 
   1   9   9       31.76       34.78      1.47 o 
   2   9   9       13.02       10.74      1.28 o 
   3   9   9       20.63       23.64      2.00 o 
   4   9   9        5.83        6.79      1.76 o 
   5   9   9        7.01       15.35      2.83 o 
 -14  10   9        2.38       -0.22      2.39 o 
 -13  10   9       70.28       76.83      4.14 o 
 -12  10   9       62.30       58.33      3.92 o 
 -11  10   9       14.21       14.11      1.54 o 
 -10  10   9        1.25        0.35      1.04 o 
  -9  10   9      225.66      210.93      3.42 o 
  -8  10   9        6.97        9.06      0.70 o 
  -7  10   9      485.96      473.53      4.30 o 
  -6  10   9      749.42      738.29      5.79 o 
  -5  10   9        0.10        0.96      0.54 o 
  -4  10   9      268.81      245.84      2.58 o 
  -3  10   9      128.27      136.29      1.92 o 
  -2  10   9      655.70      664.55      5.98 o 
  -1  10   9        3.29        5.32      0.80 o 
   0  10   9       45.16       37.02      1.45 o 
   1  10   9        3.88        3.74      1.32 o 
   2  10   9       13.59        8.76      1.21 o 
   3  10   9       24.54       29.64      2.15 o 
   4  10   9        1.08       -1.69      1.69 o 
   5  10   9       38.05       44.62      3.15 o 
 -13  11   9        2.75        3.26      2.39 o 
 -12  11   9       59.88       58.98      4.14 o 
 -11  11   9        4.71        1.41      1.39 o 
 -10  11   9      296.63      298.82      5.31 o 
  -9  11   9        5.52        2.92      1.17 o 
  -8  11   9        2.56       -0.11      0.69 o 
  -7  11   9        3.18       -0.82      0.82 o 
  -6  11   9      289.29      290.39      2.88 o 
  -5  11   9       19.33       19.17      1.12 o 
  -4  11   9       98.45       97.94      1.50 o 
  -3  11   9      280.55      269.92      2.54 o 
  -2  11   9       40.31       52.77      1.49 o 
  -1  11   9        0.59       -0.78      0.78 o 
   0  11   9        0.69        1.32      0.89 o 
   1  11   9        0.30       -0.75      1.12 o 
   2  11   9        0.82       -0.87      1.46 o 
   3  11   9       29.95       41.39      4.46 o 
   4  11   9        0.14        1.69      1.92 o 
 -13  12   9       25.91       21.55      3.05 o 
 -12  12   9       28.94       25.46      3.05 o 
 -11  12   9       63.02       58.35      3.16 o 
 -10  12   9      194.46      173.13      3.92 o 
  -9  12   9        1.31       -1.20      1.20 o 
  -8  12   9        0.52       -0.59      0.67 o 
  -7  12   9       30.19       42.25      1.36 o 
  -6  12   9       63.69       68.39      2.57 o 
  -5  12   9        5.18        7.75      0.80 o 
  -4  12   9       19.56       17.07      0.85 o 
  -3  12   9      369.26      364.46      3.55 o 
  -2  12   9      209.89      195.03      2.30 o 
  -1  12   9       17.93       16.29      0.99 o 
   0  12   9       89.40       87.93      2.34 o 
   1  12   9       17.11       21.78      1.37 o 
   2  12   9       10.53       10.87      1.76 o 
   3  12   9       13.71       15.82      2.00 o 
   4  12   9        2.01        3.81      1.85 o 
 -13  13   9       39.73       47.01      4.35 o 
 -12  13   9       12.39       15.89      3.05 o 
 -11  13   9        0.41        2.18      1.54 o 
 -10  13   9       14.24        9.50      1.54 o 
  -9  13   9       34.28       32.51      1.85 o 
  -8  13   9        2.37        3.47      0.84 o 
  -7  13   9       33.51       37.83      1.45 o 
  -6  13   9       28.81       20.91      2.11 o 
  -5  13   9        3.47        1.30      0.83 o 
  -4  13   9      158.57      154.49      2.01 o 
  -3  13   9      158.97      140.49      2.37 o 
  -2  13   9       66.92       60.79      1.55 o 
  -1  13   9      458.81      448.71      4.49 o 
   0  13   9        2.37        2.63      0.95 o 
   1  13   9       27.19       22.03      1.46 o 
   2  13   9        2.55       -0.03      1.21 o 
   3  13   9       40.69       47.05      2.77 o 
   4  13   9       15.11       10.98      2.07 o 
 -12  14   9        1.09        2.61      2.61 o 
 -11  14   9        4.41        7.26      1.69 o 
 -10  14   9       19.35       17.80      1.92 o 
  -9  14   9       22.30       18.92      1.76 o 
  -8  14   9      232.63      228.04      3.02 o 
  -7  14   9        0.89        0.09      0.89 o 
  -6  14   9       53.63       54.84      1.67 o 
  -5  14   9        5.47        3.54      0.95 o 
  -4  14   9       11.19        7.31      0.97 o 
  -3  14   9        1.09       -0.71      0.77 o 
  -2  14   9        1.27        2.88      0.95 o 
  -1  14   9        0.01        1.48      0.97 o 
   0  14   9        1.49        1.45      1.00 o 
   1  14   9        3.61        6.79      1.50 o 
   2  14   9        0.12        0.22      1.67 o 
   3  14   9        3.56        1.96      1.85 o 
 -12  15   9       44.90       62.25      4.35 o 
 -11  15   9        0.00        2.07      2.72 o 
 -10  15   9        1.57        2.18      1.69 o 
  -9  15   9       18.96       23.51      1.90 o 
  -8  15   9       37.61       30.05      1.29 o 
  -7  15   9        1.41        0.83      0.89 o 
  -6  15   9        0.00       -0.87      0.87 o 
  -5  15   9       83.62       83.96      1.92 o 
  -4  15   9       41.51       33.36      1.52 o 
  -3  15   9       53.01       57.95      2.36 o 
  -2  15   9      173.45      170.01      4.21 o 
  -1  15   9       28.26       24.50      1.28 o 
   0  15   9        5.52        3.80      1.24 o 
   1  15   9        0.01       -1.24      1.24 o 
   2  15   9        0.21        0.98      1.85 o 
   3  15   9        0.88        0.75      1.92 o 
 -11  16   9        2.37        3.27      1.92 o 
 -10  16   9        0.82        1.39      1.76 o 
  -9  16   9       57.84       74.12      2.92 o 
  -8  16   9        2.95        4.91      1.01 o 
  -7  16   9       70.66       74.30      1.88 o 
  -6  16   9        5.01        3.12      0.94 o 
  -5  16   9        5.59        3.73      1.04 o 
  -4  16   9        0.05        0.17      0.97 o 
  -3  16   9       24.70       18.80      1.19 o 
  -2  16   9       31.81       24.69      2.24 o 
  -1  16   9       24.20       17.14      1.85 o 
   0  16   9        0.05        2.31      1.61 o 
   1  16   9       13.57       18.94      2.83 o 
   2  16   9        0.64        1.96      2.83 o 
 -10  17   9        0.12       -1.20      1.69 o 
  -9  17   9        0.06       -1.54      1.54 o 
  -8  17   9        0.65        2.20      1.03 o 
  -7  17   9       86.35      108.38      2.43 o 
  -6  17   9       13.74       12.15      1.19 o 
  -5  17   9        4.34        4.86      1.04 o 
  -4  17   9        0.68       -0.12      0.97 o 
  -3  17   9        0.01       -0.44      0.98 o 
  -2  17   9        0.30       -1.08      1.08 o 
  -1  17   9        0.12       -1.54      1.54 o 
   0  17   9        1.30       -0.54      1.54 o 
   1  17   9        5.28        4.14      2.83 o 
   2  17   9       11.97       20.68      3.26 o 
 -10  18   9        9.17        6.86      2.00 o 
  -9  18   9        0.08       -1.76      1.76 o 
  -8  18   9        4.82        7.42      1.17 o 
  -7  18   9       22.06       20.37      1.40 o 
  -6  18   9       54.19       65.27      2.11 o 
  -5  18   9       18.88       23.02      1.30 o 
  -4  18   9        0.03       -0.52      1.00 o 
  -3  18   9        1.71        5.92      1.62 o 
  -2  18   9        2.47        5.66      1.61 o 
  -1  18   9        2.16        4.90      1.69 o 
   0  18   9        1.71        2.66      1.76 o 
   1  18   9        1.81        5.01      2.83 o 
  -9  19   9        0.29        0.76      1.85 o 
  -8  19   9        2.80        5.28      1.63 o 
  -7  19   9        1.20       -1.16      2.07 o 
  -6  19   9        0.21        1.31      1.21 o 
  -5  19   9        0.00       -1.18      1.18 o 
  -4  19   9        4.61        1.88      1.15 o 
  -3  19   9       16.75       19.05      1.50 o 
  -2  19   9        0.00       -1.52      2.18 o 
  -1  19   9        2.24        5.04      1.76 o 
   0  19   9       12.11       14.36      2.83 o 
  -7  20   9        9.69        8.85      1.29 o 
  -6  20   9        2.03        0.83      1.24 o 
  -5  20   9       23.85       29.42      1.80 o 
  -4  20   9       11.56       17.10      1.83 o 
  -3  20   9        9.79       12.92      2.18 o 
  -2  20   9        1.48        3.05      2.39 o 
  -1  20   9        2.13        1.74      2.39 o 
  -5  21   9        3.54       -0.18      1.67 o 
  -4  21   9       35.22       42.31      2.69 o 
 -15   0  10       12.56       12.19      1.96 o 
 -14   0  10        0.00       -0.22      1.52 o 
 -13   0  10      216.01      235.28      5.66 o 
 -12   0  10      109.38       95.81      2.94 o 
 -11   0  10      187.53      184.84      3.44 o 
 -10   0  10     2270.20     2324.28     23.93 o 
  -9   0  10      610.33      657.63      8.71 o 
  -8   0  10     1119.63     1224.95     15.24 o 
  -7   0  10      121.45      125.28      2.39 o 
  -6   0  10     1249.38     1430.14     12.93 o 
  -5   0  10        7.18       11.60      0.92 o 
  -4   0  10     1262.91     1344.60     17.44 o 
  -3   0  10      568.66      616.17      8.60 o 
  -2   0  10      110.26       81.95      2.38 o 
  -1   0  10      197.62      190.58      3.68 o 
   0   0  10       72.71       69.48      2.38 o 
   1   0  10     1858.91     1930.86     25.68 o 
   2   0  10      100.34      139.62      3.46 o 
   3   0  10        3.28        2.14      1.20 o 
   4   0  10       44.18       45.57      2.60 o 
   5   0  10        7.29        1.31      2.39 o 
 -15   1  10       22.64       17.43      1.46 o 
 -14   1  10        5.94        6.02      1.15 o 
 -13   1  10       14.34       11.85      1.15 o 
 -12   1  10        8.24        7.17      0.81 o 
 -11   1  10        0.08        0.17      1.14 o 
 -10   1  10        5.20        2.11      0.53 o 
  -9   1  10      206.39      217.89      4.43 o 
  -8   1  10      141.49      148.55      1.73 o 
  -7   1  10       72.37       71.79      1.35 o 
  -6   1  10      397.17      436.95      3.30 o 
  -5   1  10      224.58      222.45      2.09 o 
  -4   1  10     1814.42     1936.77     17.44 o 
  -3   1  10       11.53        9.23      0.95 o 
  -2   1  10        0.04       -0.65      0.65 o 
  -1   1  10        4.76        2.86      0.79 o 
   0   1  10       37.68       17.20      1.26 o 
   1   1  10      157.46      167.84      3.13 o 
   2   1  10        3.40        3.55      1.02 o 
   3   1  10        7.27        1.32      0.97 o 
   4   1  10        5.47        0.81      1.14 o 
   5   1  10       34.57       31.42      2.38 o 
 -15   2  10       36.33       35.07      2.39 o 
 -14   2  10        2.42        4.52      1.15 o 
 -13   2  10        1.08       -0.99      0.99 o 
 -12   2  10       75.17       81.00      1.66 o 
 -11   2  10      466.51      472.06      4.28 o 
 -10   2  10      459.13      456.75      3.78 o 
  -9   2  10     2195.96     2290.80     16.38 o 
  -8   2  10      259.73      258.36      2.22 o 
  -7   2  10      344.59      321.37      3.43 o 
  -6   2  10      534.03      596.69      4.72 o 
  -5   2  10       31.82       30.01      1.02 o 
  -4   2  10      490.22      547.38      5.11 o 
  -3   2  10     1338.13     1413.38     13.04 o 
  -2   2  10      455.58      456.37      7.84 o 
  -1   2  10       83.95       81.49      1.97 o 
   0   2  10       15.28       11.82      1.24 o 
   1   2  10      655.28      647.60      6.71 o 
   2   2  10        3.38        5.17      1.03 o 
   3   2  10       52.38       49.05      1.97 o 
   4   2  10      131.29      136.17      2.76 o 
   5   2  10        3.99        2.18      1.46 o 
 -15   3  10        7.22        4.31      1.25 o 
 -14   3  10       32.84       32.13      2.72 o 
 -13   3  10        2.81        0.93      1.04 o 
 -12   3  10       32.97       23.14      2.32 o 
 -11   3  10      136.21      145.28      1.65 o 
 -10   3  10      168.83      160.14      2.04 o 
  -9   3  10       97.27       98.59      1.29 o 
  -8   3  10        8.51        7.86      0.70 o 
  -7   3  10      417.06      448.24      3.20 o 
  -6   3  10        9.55       10.63      0.53 o 
  -5   3  10        6.73        7.04      0.87 o 
  -4   3  10      362.10      382.78      4.09 o 
  -3   3  10      411.58      421.88      8.59 o 
  -2   3  10       74.76       73.38      1.67 o 
  -1   3  10        6.77        6.57      0.81 o 
   0   3  10      902.81      846.74      8.80 o 
   1   3  10       78.19       82.82      2.03 o 
   2   3  10       64.39       59.01      1.82 o 
   3   3  10       21.13       12.81      1.38 o 
   4   3  10        0.03        4.72      1.38 o 
   5   3  10        8.18        4.00      1.50 o 
 -15   4  10        4.52        1.96      2.18 o 
 -14   4  10        3.37        2.61      1.09 o 
 -13   4  10        6.02        4.43      0.95 o 
 -12   4  10        3.09        2.40      0.83 o 
 -11   4  10        1.12        2.27      0.56 o 
 -10   4  10      202.07      210.49      2.06 o 
  -9   4  10      964.48      955.31      7.16 o 
  -8   4  10        5.64        5.59      0.42 o 
  -7   4  10      191.26      213.60      1.59 o 
  -6   4  10       21.84       20.51      0.72 o 
  -5   4  10        1.50        0.95      0.57 o 
  -4   4  10      287.32      270.99      3.12 o 
  -3   4  10        3.57        4.96      0.83 o 
  -2   4  10        0.02       -0.60      0.68 o 
  -1   4  10       26.57       15.64      0.98 o 
   0   4  10      145.00      138.60      2.70 o 
   1   4  10      462.87      405.32      4.59 o 
   2   4  10       13.78        2.46      1.00 o 
   3   4  10       11.02       20.71      1.46 o 
   4   4  10       57.75       68.42      3.59 o 
   5   4  10       10.54       19.62      1.76 o 
 -15   5  10        0.90        0.44      1.96 o 
 -14   5  10       15.48       15.22      2.94 o 
 -13   5  10       79.41       74.37      2.01 o 
 -12   5  10       61.08       65.83      1.64 o 
 -11   5  10        9.35        8.49      0.49 o 
 -10   5  10      438.94      428.57      3.54 o 
  -9   5  10      214.22      185.90      1.87 o 
  -8   5  10       45.61       39.20      0.75 o 
  -7   5  10       28.80       26.79      0.63 o 
  -6   5  10      517.54      557.24      4.09 o 
  -5   5  10     1173.60     1238.41      9.32 o 
  -4   5  10     1884.92     1867.04     15.62 o 
  -3   5  10       51.59       68.26      1.32 o 
  -2   5  10       71.24       80.78      1.60 o 
  -1   5  10       55.28       62.26      1.58 o 
   0   5  10        7.41       13.51      1.05 o 
   1   5  10      150.38      168.00      2.69 o 
   2   5  10        0.00       -0.95      0.95 o 
   3   5  10       35.00       17.19      1.50 o 
   4   5  10        5.09        0.53      1.96 o 
   5   5  10       18.37       24.49      2.31 o 
 -15   6  10       35.13       24.38      2.83 o 
 -14   6  10        1.89        2.39      1.96 o 
 -13   6  10      100.22       90.11      3.92 o 
 -12   6  10        0.03       -1.74      1.74 o 
 -11   6  10        9.79        8.91      0.83 o 
 -10   6  10      297.50      309.65      2.90 o 
  -9   6  10       68.53       68.49      1.12 o 
  -8   6  10      138.03      121.79      1.33 o 
  -7   6  10       62.06       58.23      0.92 o 
  -6   6  10        0.65        0.53      0.44 o 
  -5   6  10      180.36      178.54      2.04 o 
  -4   6  10        4.62        3.66      0.62 o 
  -3   6  10       71.28       65.60      1.29 o 
  -2   6  10       88.26       84.92      1.55 o 
  -1   6  10      272.73      248.78      4.43 o 
   0   6  10        6.63        2.23      0.98 o 
   1   6  10       33.36       36.39      1.60 o 
   2   6  10       24.80       15.25      1.34 o 
   3   6  10        1.78        4.21      1.26 o 
   4   6  10       14.71       18.06      2.00 o 
   5   6  10        5.22        5.11      1.85 o 
 -15   7  10        1.91        3.48      2.39 o 
 -14   7  10        1.18        3.70      2.18 o 
 -13   7  10       17.52       12.41      2.18 o 
 -12   7  10        5.37        6.75      1.96 o 
 -11   7  10       95.03       91.16      3.79 o 
 -10   7  10        8.30        5.47      0.99 o 
  -9   7  10      629.91      580.72      4.97 o 
  -8   7  10      136.92      125.98      1.53 o 
  -7   7  10      510.84      541.05      4.76 o 
  -6   7  10      295.43      294.01      2.41 o 
  -5   7  10      229.03      239.80      2.51 o 
  -4   7  10      291.27      290.28      2.93 o 
  -3   7  10        5.17        5.49      0.67 o 
  -2   7  10       66.28       56.19      1.38 o 
  -1   7  10       16.03       11.98      1.00 o 
   0   7  10      184.40      175.77      4.06 o 
   1   7  10        9.29        8.12      1.06 o 
   2   7  10       55.53       44.62      2.87 o 
   3   7  10        0.06       -0.87      1.54 o 
   4   7  10       13.90       14.04      1.92 o 
   5   7  10       15.67       20.55      2.23 o 
 -14   8  10        0.42        1.74      2.18 o 
 -13   8  10        4.00        4.35      1.96 o 
 -12   8  10        1.29        1.09      1.96 o 
 -11   8  10        6.42        7.64      1.12 o 
 -10   8  10       34.13       36.05      1.78 o 
  -9   8  10       41.44       50.93      1.15 o 
  -8   8  10       53.10       39.63      0.94 o 
  -7   8  10      219.01      202.18      2.23 o 
  -6   8  10      137.06      141.05      2.20 o 
  -5   8  10      140.46      156.24      1.79 o 
  -4   8  10       59.70       59.49      1.27 o 
  -3   8  10       16.23        9.86      0.76 o 
  -2   8  10        0.79       -0.69      0.69 o 
  -1   8  10       38.39       28.98      1.33 o 
   0   8  10       18.67       20.40      1.17 o 
   1   8  10       32.13       44.09      2.48 o 
   2   8  10        1.60        7.77      1.78 o 
   3   8  10        6.13        6.93      1.96 o 
   4   8  10        6.99        5.14      1.83 o 
 -14   9  10        0.03       -0.65      2.39 o 
 -13   9  10       12.08       12.84      2.39 o 
 -12   9  10        0.03        1.09      1.96 o 
 -11   9  10      215.36      213.17      3.51 o 
 -10   9  10        4.89        2.29      1.04 o 
  -9   9  10      138.83      134.09      3.48 o 
  -8   9  10      242.73      194.16      2.49 o 
  -7   9  10      454.12      450.93      4.19 o 
  -6   9  10      116.73      101.01      1.48 o 
  -5   9  10      100.94       99.21      1.40 o 
  -4   9  10       80.11       80.27      1.89 o 
  -3   9  10      268.63      280.44      3.04 o 
  -2   9  10       65.29       59.03      1.45 o 
  -1   9  10      368.12      362.80      3.75 o 
   0   9  10      164.44      129.97      2.36 o 
   1   9  10       18.32       22.03      1.48 o 
   2   9  10       24.96       21.72      1.55 o 
   3   9  10        1.08        0.13      1.74 o 
   4   9  10        1.19        6.64      2.00 o 
 -14  10  10       27.62       33.52      3.48 o 
 -13  10  10        0.59       -1.31      2.18 o 
 -12  10  10       60.22       56.59      3.48 o 
 -11  10  10        2.21        2.82      1.12 o 
 -10  10  10        3.01        1.57      1.27 o 
  -9  10  10       42.54       46.60      2.97 o 
  -8  10  10        1.52        1.66      1.06 o 
  -7  10  10      608.46      607.91      6.06 o 
  -6  10  10       10.18       11.39      0.71 o 
  -5  10  10      156.55      159.19      1.75 o 
  -4  10  10      130.42      133.71      1.90 o 
  -3  10  10       94.97       77.16      1.63 o 
  -2  10  10      466.49      418.93      4.17 o 
  -1  10  10        0.25        1.06      0.81 o 
   0  10  10       51.00       54.53      1.67 o 
   1  10  10        9.60       13.15      1.26 o 
   2  10  10       35.33       50.56      2.60 o 
   3  10  10        0.01        0.16      1.76 o 
   4  10  10        6.33        3.63      1.92 o 
 -14  11  10       18.29       12.84      2.83 o 
 -13  11  10        0.01       -2.39      2.39 o 
 -12  11  10       10.87       11.10      2.61 o 
 -11  11  10        0.46       -0.76      1.39 o 
 -10  11  10        4.51        5.87      1.29 o 
  -9  11  10      445.79      434.34      7.57 o 
  -8  11  10       17.93       18.16      1.32 o 
  -7  11  10        0.44        0.76      0.79 o 
  -6  11  10       55.75       56.86      1.32 o 
  -5  11  10      103.22      123.87      1.67 o 
  -4  11  10       68.54       60.43      1.29 o 
  -3  11  10      147.98      156.25      2.85 o 
  -2  11  10      128.45      121.75      2.25 o 
  -1  11  10        0.62       -0.47      0.89 o 
   0  11  10      132.88      138.68      2.80 o 
   1  11  10        0.11        0.61      1.40 o 
   2  11  10       12.39       10.70      1.85 o 
   3  11  10       14.00       14.70      2.50 o 
   4  11  10        4.78        8.02      2.14 o 
 -13  12  10        0.01        1.96      2.39 o 
 -12  12  10       69.91       67.47      4.14 o 
 -11  12  10        0.82        0.87      1.39 o 
 -10  12  10        7.86        9.74      1.34 o 
  -9  12  10       50.98       46.61      1.96 o 
  -8  12  10       28.70       16.82      0.81 o 
  -7  12  10       49.78       42.59      1.85 o 
  -6  12  10      642.17      618.38      6.33 o 
  -5  12  10        4.96        4.98      0.72 o 
  -4  12  10       65.55       59.91      1.36 o 
  -3  12  10      109.40      109.28      1.72 o 
  -2  12  10       20.51       12.84      0.91 o 
  -1  12  10       49.46       43.61      1.77 o 
   0  12  10       52.53       66.86      2.18 o 
   1  12  10        5.03        2.18      2.39 o 
   2  12  10        0.08       -1.35      1.76 o 
   3  12  10       13.15       18.49      2.07 o 
 -13  13  10       45.18       57.46      4.14 o 
 -12  13  10       91.19       97.94      4.79 o 
 -11  13  10        6.20        8.77      1.61 o 
 -10  13  10        3.51        2.36      1.33 o 
  -9  13  10        2.05        0.17      0.70 o 
  -8  13  10      270.28      247.34      2.69 o 
  -7  13  10       41.53       36.74      1.40 o 
  -6  13  10      207.94      189.25      2.74 o 
  -5  13  10      186.64      194.41      2.83 o 
  -4  13  10       35.20       35.16      1.21 o 
  -3  13  10       97.52       89.98      1.74 o 
  -2  13  10       14.88       13.17      1.00 o 
  -1  13  10       70.97       77.33      1.88 o 
   0  13  10        0.87        0.81      1.05 o 
   1  13  10       26.38       22.86      1.64 o 
   2  13  10        8.70        5.55      2.00 o 
   3  13  10       43.98       60.73      4.46 o 
 -12  14  10       11.01       11.32      2.61 o 
 -11  14  10        2.90        1.71      1.63 o 
 -10  14  10       39.54       39.49      2.54 o 
  -9  14  10        5.46        4.65      0.71 o 
  -8  14  10      148.87      151.24      1.96 o 
  -7  14  10        7.98       11.93      0.99 o 
  -6  14  10      103.49      102.73      2.12 o 
  -5  14  10        0.14       -0.90      0.90 o 
  -4  14  10        4.09        3.16      0.99 o 
  -3  14  10      182.21      180.14      5.06 o 
  -2  14  10        9.95        8.04      1.00 o 
  -1  14  10        0.30        1.02      1.00 o 
   0  14  10        0.60       -1.21      1.21 o 
   1  14  10       60.55       49.62      2.21 o 
   2  14  10        8.26        5.33      2.00 o 
 -12  15  10        5.10        1.09      2.39 o 
 -11  15  10       24.88       28.21      2.31 o 
 -10  15  10        2.38       -0.12      1.61 o 
  -9  15  10        1.66        0.21      0.73 o 
  -8  15  10        9.17       10.47      0.72 o 
  -7  15  10       82.12       87.84      1.93 o 
  -6  15  10       27.01       24.93      1.30 o 
  -5  15  10       29.55       27.65      1.44 o 
  -4  15  10        0.31        0.08      0.97 o 
  -3  15  10        2.97        3.76      1.17 o 
  -2  15  10       45.67       38.12      1.92 o 
  -1  15  10      109.38      102.25      3.79 o 
   0  15  10       26.75       22.89      1.98 o 
   1  15  10        2.88        3.05      1.69 o 
   2  15  10       23.75       43.80      4.46 o 
 -11  16  10       20.39       27.87      3.48 o 
 -10  16  10       36.39       30.14      3.05 o 
  -9  16  10       61.46       63.70      1.75 o 
  -8  16  10       18.78       22.52      1.41 o 
  -7  16  10        0.01       -0.53      0.96 o 
  -6  16  10        9.84        5.46      1.02 o 
  -5  16  10       90.02       87.22      2.73 o 
  -4  16  10       38.26       32.31      1.57 o 
  -3  16  10       35.95       34.89      2.17 o 
  -2  16  10        0.20        0.28      1.12 o 
  -1  16  10       18.36       24.63      2.00 o 
   0  16  10       14.09       16.35      1.85 o 
   1  16  10      142.24      167.37      6.31 o 
 -10  17  10       11.43       10.26      2.00 o 
  -9  17  10        0.09       -1.61      1.61 o 
  -8  17  10       41.10       36.37      2.83 o 
  -7  17  10        1.67        0.80      1.02 o 
  -6  17  10        9.19        7.81      1.10 o 
  -5  17  10        0.85        1.22      1.01 o 
  -4  17  10        6.46        2.01      1.06 o 
  -3  17  10       21.99       19.79      1.28 o 
  -2  17  10        0.27        1.20      1.54 o 
  -1  17  10       49.92       55.62      2.91 o 
   0  17  10       33.20       29.04      2.23 o 
   1  17  10        0.14        1.74      2.83 o 
 -10  18  10        5.97        5.33      2.00 o 
  -9  18  10       13.02        9.91      1.92 o 
  -8  18  10        0.12       -0.31      1.05 o 
  -7  18  10        2.11        5.83      1.13 o 
  -6  18  10       37.87       29.74      1.49 o 
  -5  18  10        2.46        1.73      1.10 o 
  -4  18  10       17.36       19.88      1.30 o 
  -3  18  10        0.03        1.96      1.34 o 
  -2  18  10       24.25       33.16      2.38 o 
  -1  18  10        0.07        1.41      1.85 o 
   0  18  10       10.80        6.53      2.61 o 
  -9  19  10       20.22       25.15      2.31 o 
  -8  19  10        1.87        2.45      1.17 o 
  -7  19  10       72.98       82.23      2.37 o 
  -6  19  10       30.12       33.72      1.61 o 
  -5  19  10       10.58        9.79      1.31 o 
  -4  19  10        6.30        7.21      1.40 o 
  -3  19  10       27.61       39.23      2.45 o 
  -2  19  10       30.49       39.38      2.76 o 
  -1  19  10        6.20        4.35      2.61 o 
  -7  20  10        0.35       -0.02      1.21 o 
  -6  20  10        1.32       -0.10      1.31 o 
  -5  20  10        0.16        0.23      1.61 o 
  -4  20  10        0.00        0.25      1.44 o 
  -3  20  10        7.53        3.54      1.50 o 
 -15   1  11       16.72       10.75      1.30 o 
 -14   1  11        8.54        6.09      1.52 o 
 -13   1  11       15.64       15.60      0.94 o 
 -12   1  11        0.16       -0.08      0.70 o 
 -11   1  11      441.70      432.48      5.53 o 
 -10   1  11      114.33      116.32      1.78 o 
  -9   1  11      147.11      148.19      1.90 o 
  -8   1  11      214.77      207.61      1.95 o 
  -7   1  11      413.97      420.09      3.85 o 
  -6   1  11       22.61       30.18      0.85 o 
  -5   1  11       52.64       41.42      1.03 o 
  -4   1  11       19.67       26.71      1.03 o 
  -3   1  11       22.80       27.42      1.16 o 
  -2   1  11        3.52        1.02      0.75 o 
  -1   1  11      154.94      155.41      2.44 o 
   0   1  11      651.68      678.63     10.30 o 
   1   1  11        2.15        0.65      0.98 o 
   2   1  11        0.19        0.20      0.97 o 
   3   1  11       31.24       25.74      1.49 o 
   4   1  11       12.17       18.53      2.93 o 
   5   1  11        4.10        1.31      1.85 o 
 -15   2  11        3.79        6.96      1.30 o 
 -14   2  11        2.06        2.52      1.04 o 
 -13   2  11       43.75       42.77      1.40 o 
 -12   2  11        0.33       -0.51      0.70 o 
 -11   2  11        4.07        5.86      0.68 o 
 -10   2  11      779.56      789.38      7.51 o 
  -9   2  11       20.75       19.54      1.04 o 
  -8   2  11      370.87      420.91      4.35 o 
  -7   2  11        0.18       -0.42      0.42 o 
  -6   2  11      423.07      404.87      3.62 o 
  -5   2  11        3.64       -0.12      0.47 o 
  -4   2  11      134.47      127.70      1.93 o 
  -3   2  11       47.52       42.01      1.30 o 
  -2   2  11        1.37        2.78      0.76 o 
  -1   2  11       44.80       27.54      1.50 o 
   0   2  11        2.10       -1.96      1.96 o 
   1   2  11        0.18        2.69      1.03 o 
   2   2  11        0.88        5.80      1.16 o 
   3   2  11        8.10       13.44      1.46 o 
   4   2  11        0.65       -1.25      1.37 o 
 -15   3  11       71.11       71.14      2.25 o 
 -14   3  11        2.10        0.50      1.04 o 
 -13   3  11        8.13        5.94      1.09 o 
 -12   3  11      107.19       97.54      1.75 o 
 -11   3  11       82.56       84.09      1.44 o 
 -10   3  11     2063.47     1960.37     14.15 o 
  -9   3  11       79.64       71.39      1.57 o 
  -8   3  11       75.87       70.30      1.09 o 
  -7   3  11        0.88        0.22      0.61 o 
  -6   3  11      523.99      492.55      4.08 o 
  -5   3  11      148.85      149.46      1.88 o 
  -4   3  11        6.67        5.94      0.68 o 
  -3   3  11      385.60      360.80      3.99 o 
  -2   3  11       20.85       23.96      1.37 o 
  -1   3  11       40.56       30.09      1.43 o 
   0   3  11      120.92       89.91      3.11 o 
   1   3  11        0.30        2.68      1.54 o 
   2   3  11      248.48      243.49      3.42 o 
   3   3  11        1.97       -0.91      1.34 o 
   4   3  11       12.39        7.68      1.55 o 
 -15   4  11        4.95        4.57      2.18 o 
 -14   4  11        0.14       -0.82      0.92 o 
 -13   4  11       19.04       14.58      1.69 o 
 -12   4  11        0.24       -0.70      0.70 o 
 -11   4  11       64.68       64.79      1.17 o 
 -10   4  11     1350.71     1399.27     10.31 o 
  -9   4  11      577.10      578.15      4.89 o 
  -8   4  11     1149.20     1112.98      8.14 o 
  -7   4  11      134.01      115.12      1.54 o 
  -6   4  11       93.91       98.46      1.34 o 
  -5   4  11       14.92       17.39      0.98 o 
  -4   4  11       61.71       43.40      1.16 o 
  -3   4  11      303.85      282.46      3.29 o 
  -2   4  11      238.37      249.77      3.10 o 
  -1   4  11      249.95      250.96      3.21 o 
   0   4  11      191.46      194.09      3.19 o 
   1   4  11       67.32       71.98      1.95 o 
   2   4  11       41.06       29.22      2.78 o 
   3   4  11        0.66       -0.94      1.21 o 
   4   4  11        0.25       -1.63      1.85 o 
 -15   5  11        0.53       -0.65      2.18 o 
 -14   5  11        0.70        0.02      0.92 o 
 -13   5  11        7.43        6.02      0.95 o 
 -12   5  11       18.94       17.21      1.11 o 
 -11   5  11      125.44      118.60      1.53 o 
 -10   5  11      229.04      228.78      2.18 o 
  -9   5  11      276.28      265.25      2.44 o 
  -8   5  11      105.19       90.23      0.95 o 
  -7   5  11      122.56      121.02      1.52 o 
  -6   5  11       92.98       81.88      1.21 o 
  -5   5  11        0.17        0.96      0.65 o 
  -4   5  11       58.80       70.19      1.32 o 
  -3   5  11       13.13        8.81      0.81 o 
  -2   5  11      104.83      104.76      1.95 o 
  -1   5  11       13.08       12.48      1.06 o 
   0   5  11      557.95      538.83      5.76 o 
   1   5  11       70.69       69.20      1.95 o 
   2   5  11        3.44        0.23      1.21 o 
   3   5  11        1.87        2.29      1.29 o 
   4   5  11        0.98       -1.85      1.85 o 
 -15   6  11       13.20       12.19      2.39 o 
 -14   6  11        0.54        0.65      1.96 o 
 -13   6  11        0.58       -1.74      1.74 o 
 -12   6  11       10.01        9.18      2.29 o 
 -11   6  11       41.33       45.19      1.43 o 
 -10   6  11      215.67      207.37      2.18 o 
  -9   6  11     1034.65      975.78     13.33 o 
  -8   6  11        0.55       -0.49      0.49 o 
  -7   6  11      212.59      205.89      1.97 o 
  -6   6  11      208.88      225.19      2.37 o 
  -5   6  11      155.69      153.57      1.93 o 
  -4   6  11       35.23       28.44      1.36 o 
  -3   6  11      106.07       98.67      1.63 o 
  -2   6  11      662.73      642.64      6.46 o 
  -1   6  11      117.72      152.41      2.86 o 
   0   6  11      289.79      277.59      3.61 o 
   1   6  11       96.67      110.68      2.27 o 
   2   6  11        0.66        0.39      1.21 o 
   3   6  11       34.84       22.82      2.07 o 
   4   6  11        4.84       11.86      2.15 o 
 -15   7  11       21.37       26.55      2.83 o 
 -14   7  11       38.36       47.23      3.48 o 
 -13   7  11       19.34       13.28      2.39 o 
 -12   7  11        0.12       -0.46      1.30 o 
 -11   7  11        1.81        1.92      0.99 o 
 -10   7  11        0.09       -0.41      0.41 o 
  -9   7  11        5.52        7.27      0.64 o 
  -8   7  11      116.82      114.70      1.57 o 
  -7   7  11        1.01        0.08      0.50 o 
  -6   7  11        0.27        1.33      0.59 o 
  -5   7  11       44.62       54.40      1.33 o 
  -4   7  11       93.02       99.20      1.60 o 
  -3   7  11      443.16      456.57      4.40 o 
  -2   7  11      325.01      330.16      3.85 o 
  -1   7  11        0.26       -0.40      1.45 o 
   0   7  11        7.21       15.39      1.17 o 
   1   7  11       19.26       20.42      1.46 o 
   2   7  11        1.66        1.09      1.26 o 
   3   7  11        5.42        9.69      1.85 o 
   4   7  11        0.08        1.20      2.00 o 
 -15   8  11       17.52       15.02      2.61 o 
 -14   8  11        2.02        0.65      2.18 o 
 -13   8  11       17.43       15.24      2.18 o 
 -12   8  11        0.05        1.23      1.36 o 
 -11   8  11       48.50       50.07      1.96 o 
 -10   8  11       81.87       70.89      2.00 o 
  -9   8  11       55.80       46.31      1.21 o 
  -8   8  11       62.15       61.39      1.19 o 
  -7   8  11      493.68      523.42      4.24 o 
  -6   8  11       41.92       40.78      1.25 o 
  -5   8  11       17.97       14.26      0.86 o 
  -4   8  11      224.35      215.14      2.52 o 
  -3   8  11       52.50       45.79      1.39 o 
  -2   8  11      377.80      338.14      6.00 o 
  -1   8  11      104.91       84.93      2.23 o 
   0   8  11        0.32       -0.95      0.95 o 
   1   8  11        5.63        3.41      1.21 o 
   2   8  11        0.04        0.87      1.26 o 
   3   8  11       19.81       23.27      2.07 o 
   4   8  11       33.15       43.70      5.33 o 
 -14   9  11       11.20        9.14      2.39 o 
 -13   9  11        2.31        1.52      2.18 o 
 -12   9  11       19.82       16.65      1.83 o 
 -11   9  11       41.14       48.22      1.99 o 
 -10   9  11        0.03        0.47      1.04 o 
  -9   9  11       19.69       15.76      0.99 o 
  -8   9  11        1.38       -0.60      0.60 o 
  -7   9  11       64.17       73.00      1.16 o 
  -6   9  11       76.27       84.76      1.54 o 
  -5   9  11      448.02      461.56      4.36 o 
  -4   9  11      140.04      130.19      1.99 o 
  -3   9  11        5.79        0.45      0.80 o 
  -2   9  11        9.46       11.85      1.38 o 
  -1   9  11      253.07      259.51      3.39 o 
   0   9  11       13.78       13.07      1.08 o 
   1   9  11       12.34       14.42      1.76 o 
   2   9  11       22.19       20.76      2.00 o 
   3   9  11        1.62        0.98      1.85 o 
 -14  10  11       15.71       14.80      2.83 o 
 -13  10  11       65.79       64.21      3.70 o 
 -12  10  11        2.15        3.92      2.18 o 
 -11  10  11        1.63        1.78      1.12 o 
 -10  10  11        1.19        0.70      1.07 o 
  -9  10  11       24.79       14.90      0.97 o 
  -8  10  11      699.50      670.30      5.92 o 
  -7  10  11        3.57        2.86      0.80 o 
  -6  10  11      140.22      142.61      1.90 o 
  -5  10  11      192.64      198.23      3.93 o 
  -4  10  11       13.47       13.78      0.93 o 
  -3  10  11        9.12        7.22      0.87 o 
  -2  10  11        9.38        9.46      1.40 o 
  -1  10  11      315.86      310.99      3.88 o 
   0  10  11        6.29        5.91      1.21 o 
   1  10  11       48.03       39.89      1.92 o 
   2  10  11       14.47       13.29      1.85 o 
   3  10  11       22.03       29.39      2.31 o 
 -14  11  11        8.22        3.92      2.61 o 
 -13  11  11        5.95        4.57      2.39 o 
 -12  11  11       56.47       51.58      3.48 o 
 -11  11  11      152.08      154.72      3.19 o 
 -10  11  11       85.99       82.27      3.13 o 
  -9  11  11       42.47       33.82      1.38 o 
  -8  11  11        1.78        1.89      0.63 o 
  -7  11  11      101.91       95.17      1.85 o 
  -6  11  11      192.52      192.43      2.92 o 
  -5  11  11      115.58      104.62      1.62 o 
  -4  11  11       18.82       23.72      1.06 o 
  -3  11  11        0.41       -0.79      0.79 o 
  -2  11  11        1.50        4.20      1.00 o 
  -1  11  11      150.92      156.83      2.92 o 
   0  11  11        0.00        0.56      1.12 o 
   1  11  11       11.72       11.43      1.85 o 
   2  11  11        0.07       -0.21      1.61 o 
   3  11  11        0.53       -1.74      1.85 o 
 -13  12  11       26.73       18.06      2.83 o 
 -12  12  11       87.21       78.35      4.14 o 
 -11  12  11       13.01       18.16      1.50 o 
 -10  12  11       64.59       58.37      2.26 o 
  -9  12  11      424.41      394.27      4.40 o 
  -8  12  11        0.01       -0.63      0.63 o 
  -7  12  11      165.60      150.22      2.37 o 
  -6  12  11        5.14        0.49      0.93 o 
  -5  12  11       24.32       20.82      1.20 o 
  -4  12  11       18.33       22.21      1.14 o 
  -3  12  11       10.13        9.91      0.95 o 
  -2  12  11      241.87      253.63      6.22 o 
  -1  12  11        0.49        1.65      1.21 o 
   0  12  11       25.47       32.00      2.92 o 
   1  12  11       11.90       17.38      1.92 o 
   2  12  11        0.48        4.24      1.85 o 
 -13  13  11       13.39       17.85      2.83 o 
 -12  13  11       57.44       69.43      4.57 o 
 -11  13  11       14.05       16.54      1.55 o 
 -10  13  11        0.03       -0.91      1.29 o 
  -9  13  11       21.43       19.82      1.20 o 
  -8  13  11        0.29       -0.86      1.15 o 
  -7  13  11      102.62      105.79      2.01 o 
  -6  13  11        4.40        4.60      0.96 o 
  -5  13  11       27.21       21.66      1.17 o 
  -4  13  11        1.89        1.45      1.12 o 
  -3  13  11       55.32       49.51      1.51 o 
  -2  13  11       26.00       30.31      1.73 o 
  -1  13  11       46.05       52.60      1.85 o 
   0  13  11      211.37      239.67     11.10 o 
   1  13  11        3.83        0.76      1.69 o 
   2  13  11        1.95        1.47      1.92 o 
 -12  14  11        7.61        7.18      2.61 o 
 -11  14  11        3.54        3.35      1.74 o 
 -10  14  11        0.19       -1.22      1.22 o 
  -9  14  11       24.46       19.94      1.16 o 
  -8  14  11       17.48       17.03      1.33 o 
  -7  14  11        6.50        5.08      0.99 o 
  -6  14  11        2.67        2.94      1.01 o 
  -5  14  11       33.11       36.57      1.56 o 
  -4  14  11       13.37       12.50      1.29 o 
  -3  14  11        1.25        0.61      1.02 o 
  -2  14  11        1.14        2.68      1.26 o 
  -1  14  11       64.23       69.16      2.55 o 
   0  14  11        2.37        4.38      1.37 o 
   1  14  11        4.86        5.58      1.96 o 
   2  14  11        3.72        3.16      2.00 o 
 -12  15  11        4.95        5.44      2.61 o 
 -11  15  11        6.18        4.57      1.69 o 
 -10  15  11       22.26       21.18      1.75 o 
  -9  15  11       11.30       14.52      0.98 o 
  -8  15  11       17.77       21.33      1.28 o 
  -7  15  11       11.90       13.50      1.12 o 
  -6  15  11        0.11       -0.95      0.95 o 
  -5  15  11        5.51        3.57      1.01 o 
  -4  15  11       26.43       23.33      1.46 o 
  -3  15  11       10.96        9.56      1.26 o 
  -2  15  11       69.97       67.45      2.22 o 
  -1  15  11       44.35       39.16      2.69 o 
   0  15  11       78.03       73.32      3.00 o 
   1  15  11        9.63        8.27      3.05 o 
 -11  16  11        6.24        4.14      1.85 o 
 -10  16  11        0.58        0.11      1.69 o 
  -9  16  11        8.47        8.10      0.98 o 
  -8  16  11       12.00       20.62      1.48 o 
  -7  16  11       24.28       32.45      1.54 o 
  -6  16  11       14.64       21.87      1.31 o 
  -5  16  11        1.24        2.94      1.04 o 
  -4  16  11        3.26        4.40      1.24 o 
  -3  16  11       11.81       12.67      1.38 o 
  -2  16  11        1.14        4.68      1.69 o 
  -1  16  11        0.13        0.85      1.61 o 
   0  16  11       10.42       18.27      2.04 o 
 -10  17  11       54.11       52.78      2.92 o 
  -9  17  11        2.75        4.46      1.31 o 
  -8  17  11        0.25       -0.79      1.02 o 
  -7  17  11        0.00       -0.60      1.06 o 
  -6  17  11        6.43        8.55      1.17 o 
  -5  17  11        0.00       -1.03      1.03 o 
  -4  17  11        9.42       10.05      1.19 o 
  -3  17  11       13.58       10.86      1.34 o 
  -2  17  11       39.57       47.72      2.76 o 
  -1  17  11        4.83        7.18      1.85 o 
   0  17  11        5.82        0.87      2.61 o 
 -10  18  11        0.01       -0.60      1.92 o 
  -9  18  11        0.10       -0.22      1.85 o 
  -8  18  11        4.27        4.65      1.15 o 
  -7  18  11        6.80        8.30      1.21 o 
  -6  18  11        2.44        2.46      1.19 o 
  -5  18  11       28.06       31.49      1.88 o 
  -4  18  11       19.14       25.83      1.49 o 
  -3  18  11       23.63       23.41      3.16 o 
  -2  18  11        0.58        0.98      1.69 o 
  -1  18  11        8.25       11.54      2.61 o 
  -8  19  11        0.33        2.58      1.15 o 
  -7  19  11        2.10        4.32      1.20 o 
  -6  19  11       25.20       27.26      1.60 o 
  -5  19  11        2.22        1.82      1.19 o 
  -4  19  11        4.27        5.95      1.47 o 
  -3  19  11        3.63        3.65      1.76 o 
  -6  20  11        0.67       -0.63      1.34 o 
  -5  20  11        0.08        0.28      1.67 o 
 -16   0  12        0.02       -1.09      1.74 o 
 -15   0  12        8.61        4.79      1.74 o 
 -13   0  12      145.73      135.59      3.07 o 
 -12   0  12      438.00      444.89      6.66 o 
 -11   0  12     1856.55     1851.66     24.00 o 
 -10   0  12      170.89      185.11      3.23 o 
  -9   0  12       41.62       38.18      1.26 o 
  -8   0  12      115.78      149.89      3.42 o 
  -7   0  12      369.70      395.42     10.04 o 
  -6   0  12      109.77      110.73      3.83 o 
  -5   0  12     1907.02     1935.37     24.90 o 
  -4   0  12      490.72      570.31      8.22 o 
  -3   0  12       10.16       10.61      1.31 o 
  -2   0  12     1312.32     1327.36     17.82 o 
  -1   0  12        0.16       -1.30      1.30 o 
   0   0  12       22.83       25.76      1.92 o 
   1   0  12      138.68      145.09      3.84 o 
   2   0  12      174.36      205.26      4.46 o 
   3   0  12       14.67       19.00      2.72 o 
   4   0  12        8.98       16.98      3.26 o 
 -16   1  12        5.71        6.59      1.36 o 
 -15   1  12       16.20       15.61      1.74 o 
 -14   1  12        1.38       -0.99      0.99 o 
 -13   1  12        0.21       -0.60      0.77 o 
 -12   1  12       47.82       47.23      2.01 o 
 -11   1  12        5.11        7.69      0.89 o 
 -10   1  12      188.44      204.57      2.45 o 
  -9   1  12        0.38        0.45      0.57 o 
  -8   1  12       74.50       72.92      1.43 o 
  -7   1  12      144.77      152.44      1.69 o 
  -6   1  12        3.07        1.58      0.56 o 
  -5   1  12      128.81      137.82      2.06 o 
  -4   1  12       13.97       11.14      0.84 o 
  -3   1  12      201.63      185.00      2.58 o 
  -2   1  12       80.88       82.88      1.93 o 
  -1   1  12       54.72       42.47      3.08 o 
   0   1  12        4.00        6.33      1.11 o 
   1   1  12        0.06       -0.59      0.93 o 
   2   1  12       15.47       13.28      1.35 o 
   3   1  12        1.94        1.33      1.25 o 
   4   1  12        0.03        1.96      1.85 o 
 -16   2  12       23.67       24.68      1.67 o 
 -15   2  12        4.58        3.81      2.07 o 
 -14   2  12        3.48        1.10      1.15 o 
 -13   2  12        0.02       -0.92      0.92 o 
 -12   2  12      147.56      155.18      2.29 o 
 -11   2  12      116.55      113.94      2.13 o 
 -10   2  12        1.11        2.18      0.75 o 
  -9   2  12       11.93        9.55      0.74 o 
  -8   2  12       83.45       75.36      1.47 o 
  -7   2  12      133.42      121.73      1.70 o 
  -6   2  12      154.42      155.32      2.17 o 
  -5   2  12      295.80      305.09      3.48 o 
  -4   2  12       73.84       81.91      1.65 o 
  -3   2  12      229.49      222.80      2.93 o 
  -2   2  12      551.87      533.90      5.73 o 
  -1   2  12       22.95       16.98      2.39 o 
   0   2  12       55.75       52.89      1.79 o 
   1   2  12        6.45        3.27      0.93 o 
   2   2  12      105.78      115.10      2.57 o 
   3   2  12        2.70        2.21      1.22 o 
   4   2  12       49.90       51.69      2.46 o 
 -15   3  12        0.26       -0.50      1.04 o 
 -14   3  12        0.06       -0.99      0.99 o 
 -13   3  12       14.73       11.80      0.90 o 
 -12   3  12        0.12        0.52      0.71 o 
 -11   3  12        1.47        0.34      0.81 o 
 -10   3  12      291.78      300.21      5.60 o 
  -9   3  12      369.44      374.73      3.71 o 
  -8   3  12       12.46       10.35      0.57 o 
  -7   3  12       39.38       34.77      1.55 o 
  -6   3  12     1709.31     1720.09     15.70 o 
  -5   3  12      115.19      111.63      1.85 o 
  -4   3  12      141.37      156.20      2.28 o 
  -3   3  12      292.61      298.15      3.59 o 
  -2   3  12       58.29       56.11      1.91 o 
  -1   3  12        2.38       -0.97      0.97 o 
   0   3  12       86.32       74.87      1.98 o 
   1   3  12       54.69       37.51      1.75 o 
   2   3  12        0.78        0.36      1.26 o 
   3   3  12       40.27       44.24      2.25 o 
   4   3  12        1.34        2.89      1.59 o 
 -15   4  12       77.25       75.31      3.70 o 
 -14   4  12        0.03       -0.67      0.92 o 
 -13   4  12      220.68      209.58      3.10 o 
 -12   4  12      151.23      149.91      2.39 o 
 -11   4  12      303.03      279.46      3.22 o 
 -10   4  12       87.96       77.50      2.32 o 
  -9   4  12       41.61       40.09      0.85 o 
  -8   4  12      497.85      490.91      5.60 o 
  -7   4  12      183.36      160.01      2.19 o 
  -6   4  12        8.04       12.63      0.86 o 
  -5   4  12       41.77       35.62      1.25 o 
  -4   4  12        9.20        7.21      0.79 o 
  -3   4  12       37.03       38.80      1.35 o 
  -2   4  12      309.89      278.87      3.48 o 
  -1   4  12        1.52        1.41      0.97 o 
   0   4  12      109.43       92.15      2.09 o 
   1   4  12       10.19        8.12      1.16 o 
   2   4  12       39.17       20.43      1.63 o 
   3   4  12        3.02       -0.44      1.69 o 
   4   4  12        1.36        4.50      1.55 o 
 -15   5  12        6.40        3.26      2.18 o 
 -14   5  12       13.21       12.60      0.97 o 
 -13   5  12        6.69        6.14      0.88 o 
 -12   5  12       47.04       40.55      1.70 o 
 -11   5  12      353.71      343.91      3.78 o 
 -10   5  12       27.86       26.51      0.95 o 
  -9   5  12      150.61      133.51      1.85 o 
  -8   5  12      332.15      325.79      3.06 o 
  -7   5  12      254.88      243.60      2.53 o 
  -6   5  12      917.84      916.58      7.73 o 
  -5   5  12      200.77      203.03      2.32 o 
  -4   5  12       48.31       37.79      1.21 o 
  -3   5  12      227.74      223.24      2.93 o 
  -2   5  12      114.21      119.47      2.17 o 
  -1   5  12        4.10        2.35      0.95 o 
   0   5  12        4.68       12.20      1.14 o 
   1   5  12       24.84       43.57      2.18 o 
   2   5  12       22.45       26.99      1.67 o 
   3   5  12        1.43        2.11      1.76 o 
 -15   6  12       39.09       37.22      3.48 o 
 -14   6  12       18.57       14.36      2.18 o 
 -13   6  12        2.14       -1.36      1.36 o 
 -12   6  12        3.20        2.95      0.73 o 
 -11   6  12        6.65        5.59      0.69 o 
 -10   6  12      169.76      172.80      3.00 o 
  -9   6  12       98.72      102.87      1.57 o 
  -8   6  12      215.51      226.22      2.53 o 
  -7   6  12       73.27       68.55      1.25 o 
  -6   6  12      103.69      109.10      1.62 o 
  -5   6  12       42.81       39.45      1.33 o 
  -4   6  12       81.53       75.10      1.51 o 
  -3   6  12       58.93       57.63      1.68 o 
  -2   6  12       28.68       25.86      1.63 o 
  -1   6  12       13.00       20.78      1.25 o 
   0   6  12       86.64       74.21      1.98 o 
   1   6  12        5.54        6.75      1.34 o 
   2   6  12        0.05        1.19      1.29 o 
   3   6  12       12.16       18.86      2.23 o 
 -15   7  12        7.06        4.35      2.18 o 
 -14   7  12        2.96        2.18      2.18 o 
 -13   7  12       15.37       14.35      1.67 o 
 -12   7  12       10.42       10.26      1.52 o 
 -11   7  12       26.46       20.95      2.03 o 
 -10   7  12       78.51       77.27      1.24 o 
  -9   7  12       73.24       68.14      1.10 o 
  -8   7  12      104.81       79.53      1.17 o 
  -7   7  12       26.55       20.99      0.90 o 
  -6   7  12     1342.40     1345.91     11.07 o 
  -5   7  12       74.96       70.00      1.85 o 
  -4   7  12        3.50        1.60      0.79 o 
  -3   7  12      170.92      168.77      2.95 o 
  -2   7  12        5.92        3.91      1.03 o 
  -1   7  12       93.69       88.21      2.37 o 
   0   7  12        0.93        2.59      1.05 o 
   1   7  12      101.24       97.21      3.25 o 
   2   7  12        3.07        6.48      1.83 o 
   3   7  12        5.90        6.88      2.50 o 
 -15   8  12        0.45        0.22      2.18 o 
 -14   8  12       12.31        6.96      2.39 o 
 -13   8  12        1.20       -1.39      1.39 o 
 -12   8  12       59.12       61.06      2.56 o 
 -11   8  12       17.39       14.62      1.24 o 
 -10   8  12      115.41      113.98      1.89 o 
  -9   8  12       82.15       80.50      1.33 o 
  -8   8  12       14.91       10.91      0.71 o 
  -7   8  12      152.31      138.58      1.76 o 
  -6   8  12      480.54      458.93      4.76 o 
  -5   8  12      186.11      189.36      2.57 o 
  -4   8  12      503.71      518.75      4.93 o 
  -3   8  12       11.11        9.58      0.93 o 
  -2   8  12      241.78      253.53      3.37 o 
  -1   8  12       24.70       11.93      1.13 o 
   0   8  12       29.69       30.84      1.78 o 
   1   8  12        3.34        2.21      1.24 o 
   2   8  12       24.15       22.99      2.15 o 
   3   8  12        5.52       13.39      2.15 o 
 -14   9  12        6.55        6.53      2.39 o 
 -13   9  12        2.89        3.60      1.67 o 
 -12   9  12        0.71        2.10      1.52 o 
 -11   9  12        9.26        7.31      1.41 o 
 -10   9  12      247.64      241.93      4.56 o 
  -9   9  12        2.42        0.66      0.56 o 
  -8   9  12        9.25        6.87      0.71 o 
  -7   9  12      405.21      380.50      3.36 o 
  -6   9  12      758.47      777.05      7.79 o 
  -5   9  12      194.72      188.81      2.61 o 
  -4   9  12       15.94       13.48      1.05 o 
  -3   9  12       96.05       87.55      1.77 o 
  -2   9  12        0.04        0.95      0.97 o 
  -1   9  12        9.37        8.76      1.14 o 
   0   9  12       60.28       51.21      2.08 o 
   1   9  12        6.99        1.11      1.29 o 
   2   9  12        0.09       -0.65      1.69 o 
   3   9  12        4.25        6.01      2.07 o 
 -14  10  12       25.30       26.99      3.05 o 
 -13  10  12       51.92       60.29      4.14 o 
 -12  10  12        5.09        8.21      1.67 o 
 -11  10  12       14.07       13.09      1.34 o 
 -10  10  12       46.41       39.04      1.38 o 
  -9  10  12      166.77      166.60      2.02 o 
  -8  10  12        0.77       -0.04      0.66 o 
  -7  10  12       51.85       50.38      1.61 o 
  -6  10  12       81.24       78.48      2.95 o 
  -5  10  12      110.37      104.87      1.99 o 
  -4  10  12       11.10       11.70      1.16 o 
  -3  10  12       10.72        9.40      1.09 o 
  -2  10  12       21.88       25.89      1.27 o 
  -1  10  12        6.78        0.53      1.12 o 
   0  10  12        1.05        2.58      1.33 o 
   1  10  12        0.44       -1.63      1.69 o 
   2  10  12        0.88        0.11      1.69 o 
 -14  11  12        4.02        5.01      2.61 o 
 -13  11  12        0.21       -1.31      2.39 o 
 -12  11  12       14.33       17.77      1.92 o 
 -11  11  12       10.29        9.76      1.33 o 
 -10  11  12       23.83       19.31      0.97 o 
  -9  11  12       44.85       41.50      1.08 o 
  -8  11  12      101.38       89.37      1.60 o 
  -7  11  12       71.44       66.64      1.84 o 
  -6  11  12      326.93      318.37      3.86 o 
  -5  11  12       24.04       21.94      1.19 o 
  -4  11  12        7.23        5.19      0.96 o 
  -3  11  12        0.04       -0.92      0.92 o 
  -2  11  12        9.65       14.26      1.26 o 
  -1  11  12       21.75       22.52      1.55 o 
   0  11  12        0.01        0.28      1.24 o 
   1  11  12        3.65        2.36      1.76 o 
   2  11  12       22.65       24.57      2.38 o 
 -13  12  12        2.77        3.26      2.61 o 
 -12  12  12        6.72        4.90      1.85 o 
 -11  12  12       38.37       46.38      2.13 o 
 -10  12  12        2.83        5.40      0.82 o 
  -9  12  12       57.75       66.39      1.68 o 
  -8  12  12      155.78      163.10      2.40 o 
  -7  12  12       26.12       38.41      2.23 o 
  -6  12  12       47.94       51.02      1.72 o 
  -5  12  12      426.36      437.44      6.85 o 
  -4  12  12       50.18       41.86      1.72 o 
  -3  12  12       73.51       69.10      1.91 o 
  -2  12  12        3.53        4.72      1.26 o 
  -1  12  12        0.01        1.57      1.29 o 
   0  12  12        0.02       -0.26      3.16 o 
   1  12  12       39.26       41.15      2.62 o 
   2  12  12       21.45       27.21      2.38 o 
 -13  13  12        2.40        2.18      2.61 o 
 -12  13  12        0.00       -1.52      2.39 o 
 -11  13  12       20.73       22.48      1.67 o 
 -10  13  12        0.47       -0.41      0.70 o 
  -9  13  12        7.36        7.79      1.10 o 
  -8  13  12       55.65       57.22      1.43 o 
  -7  13  12        0.03       -0.26      1.01 o 
  -6  13  12      333.06      345.65      4.16 o 
  -5  13  12        0.87        2.25      1.13 o 
  -4  13  12        2.74        2.27      1.03 o 
  -3  13  12        0.08       -1.00      1.00 o 
  -2  13  12        0.06       -0.44      1.13 o 
  -1  13  12       10.00        8.83      1.42 o 
   0  13  12       44.55       70.22      3.23 o 
   1  13  12        0.26        0.16      1.76 o 
 -12  14  12        8.30        9.36      2.61 o 
 -11  14  12        2.32        0.60      1.33 o 
 -10  14  12       12.06        7.49      1.45 o 
  -9  14  12       25.28       22.74      1.25 o 
  -8  14  12       24.89       16.17      1.12 o 
  -7  14  12        3.48        2.67      1.05 o 
  -6  14  12        2.25        4.64      1.04 o 
  -5  14  12       87.78       98.91      2.47 o 
  -4  14  12        1.88        2.61      1.13 o 
  -3  14  12        0.19       -0.41      1.17 o 
  -2  14  12       10.24        4.65      1.29 o 
  -1  14  12        0.09       -0.23      1.61 o 
   0  14  12        0.43        1.30      1.61 o 
   1  14  12        2.84        0.44      2.61 o 
 -12  15  12        0.53        1.31      2.61 o 
 -11  15  12        0.42        0.39      1.42 o 
 -10  15  12       34.26       37.52      2.09 o 
  -9  15  12       16.46        9.22      0.99 o 
  -8  15  12       27.20       22.28      1.23 o 
  -7  15  12        3.23        1.89      1.04 o 
  -6  15  12        6.21        8.48      1.22 o 
  -5  15  12        4.69        4.92      1.25 o 
  -4  15  12       12.24       14.27      1.42 o 
  -3  15  12       25.37       26.46      1.63 o 
  -2  15  12        6.20        6.50      1.34 o 
  -1  15  12        2.67        1.05      1.67 o 
   0  15  12       45.30       51.71      4.35 o 
 -11  16  12        6.72       11.22      1.92 o 
 -10  16  12       15.76       21.39      1.81 o 
  -9  16  12       26.57       23.27      1.39 o 
  -8  16  12      133.75      132.10      2.50 o 
  -7  16  12       88.56      102.58      2.27 o 
  -6  16  12       13.37       10.00      1.17 o 
  -5  16  12       21.35       18.26      1.47 o 
  -4  16  12       20.96       23.01      1.54 o 
  -3  16  12        0.93        0.70      1.34 o 
  -2  16  12       63.96       73.66      3.22 o 
  -1  16  12        0.30        0.11      1.69 o 
 -10  17  12        1.77        7.36      2.00 o 
  -9  17  12       60.73       60.75      1.94 o 
  -8  17  12       26.43       32.57      1.53 o 
  -7  17  12        3.52        2.71      1.12 o 
  -6  17  12        6.36       11.40      1.26 o 
  -5  17  12        0.08       -0.14      1.24 o 
  -4  17  12        5.09        6.29      1.37 o 
  -3  17  12       10.63       10.67      1.85 o 
  -2  17  12        0.90        2.11      1.76 o 
  -1  17  12        7.09       11.10      2.83 o 
  -9  18  12       33.94       39.77      1.78 o 
  -8  18  12        0.30        1.43      1.16 o 
  -7  18  12        6.59        9.56      1.25 o 
  -6  18  12        1.83        2.43      1.17 o 
  -5  18  12        0.02        0.61      1.15 o 
  -4  18  12        5.33        3.40      2.72 o 
  -3  18  12        0.46        0.05      1.76 o 
  -8  19  12        0.72       -0.49      1.24 o 
  -7  19  12       21.95       25.30      1.59 o 
  -6  19  12        0.50       -1.19      1.19 o 
  -5  19  12       58.97       63.62      2.46 o 
  -4  19  12        7.97       18.28      2.61 o 
 -16   1  13       47.39       51.57      2.29 o 
 -15   1  13       65.43       66.52      4.35 o 
 -14   1  13       74.22       69.56      2.00 o 
 -13   1  13        1.99        2.05      0.85 o 
 -12   1  13       85.52       86.01      1.75 o 
 -11   1  13       21.39       17.79      1.23 o 
 -10   1  13      116.09      112.10      1.88 o 
  -9   1  13       53.74       41.18      1.26 o 
  -8   1  13      333.91      370.80      5.88 o 
  -7   1  13        8.24        4.42      0.56 o 
  -6   1  13       20.50       22.11      1.05 o 
  -5   1  13       52.15       51.24      1.38 o 
  -4   1  13       81.53       82.05      2.04 o 
  -3   1  13        3.41        4.06      1.38 o 
  -2   1  13        0.09        0.22      0.99 o 
  -1   1  13        0.19       -0.05      0.97 o 
   0   1  13        4.92       -0.39      1.34 o 
   1   1  13       41.07       54.74      1.82 o 
   2   1  13        0.01        0.27      1.14 o 
   3   1  13       26.29       27.87      1.92 o 
 -16   2  13       18.92       19.77      1.52 o 
 -15   2  13       47.26       52.91      2.07 o 
 -14   2  13       17.72       10.35      1.31 o 
 -13   2  13       93.61       73.53      2.32 o 
 -12   2  13        9.39        6.20      0.81 o 
 -11   2  13      281.72      278.08      3.77 o 
 -10   2  13        7.25       10.75      0.79 o 
  -9   2  13      186.24      170.35      1.89 o 
  -8   2  13       97.11       88.75      1.61 o 
  -7   2  13       29.55       24.12      1.89 o 
  -6   2  13        4.01        2.93      0.73 o 
  -5   2  13        9.94        8.40      0.86 o 
  -4   2  13      100.91       93.00      1.88 o 
  -3   2  13       26.65       26.02      1.85 o 
  -2   2  13      218.58      229.56      3.17 o 
  -1   2  13       14.20        6.86      1.09 o 
   0   2  13        8.28       10.68      1.07 o 
   1   2  13        4.76        7.02      1.24 o 
   2   2  13        0.92        3.99      1.38 o 
   3   2  13        1.15       -1.51      1.51 o 
 -16   3  13      142.45      168.68      5.44 o 
 -15   3  13        0.50       -1.09      1.09 o 
 -14   3  13       60.88       46.82      1.76 o 
 -13   3  13        4.28        6.27      1.54 o 
 -12   3  13      293.55      276.43      3.79 o 
 -11   3  13      147.47      131.33      2.33 o 
 -10   3  13       11.87       17.82      0.83 o 
  -9   3  13      978.68      901.55      9.33 o 
  -8   3  13      459.36      458.89      6.24 o 
  -7   3  13        2.60       -0.03      1.01 o 
  -6   3  13       85.62       72.76      1.58 o 
  -5   3  13      394.42      395.63      4.34 o 
  -4   3  13       28.54       32.99      1.38 o 
  -3   3  13       85.48       67.96      1.78 o 
  -2   3  13       17.89       19.30      1.05 o 
  -1   3  13       13.74        8.43      0.98 o 
   0   3  13        0.18       -0.76      0.97 o 
   1   3  13        0.14        1.38      1.18 o 
   2   3  13        5.35        2.96      1.42 o 
   3   3  13        1.46       -0.55      1.42 o 
 -15   4  13        4.84        5.01      1.96 o 
 -14   4  13       45.87       48.10      1.60 o 
 -13   4  13      150.11      137.80      2.80 o 
 -12   4  13       72.07       74.05      2.50 o 
 -11   4  13       15.73       17.60      1.17 o 
 -10   4  13        1.20       -0.17      0.63 o 
  -9   4  13      276.57      271.57      3.05 o 
  -8   4  13       25.40       23.70      2.58 o 
  -7   4  13      417.37      398.75      4.32 o 
  -6   4  13      101.68       96.65      1.76 o 
  -5   4  13       63.04       59.88      1.60 o 
  -4   4  13       37.66       35.58      1.47 o 
  -3   4  13       18.66       15.09      0.97 o 
  -2   4  13      105.64       87.83      2.02 o 
  -1   4  13       37.75       29.36      1.50 o 
   0   4  13       69.54       67.38      2.05 o 
   1   4  13        4.45        3.36      1.34 o 
   2   4  13        1.70       -1.08      1.42 o 
   3   4  13       11.81        7.17      2.83 o 
 -15   5  13       33.96       37.65      3.26 o 
 -14   5  13        3.31        2.45      0.87 o 
 -13   5  13       47.66       47.37      1.53 o 
 -12   5  13      276.56      288.96      3.90 o 
 -11   5  13        0.19       -0.73      0.73 o 
 -10   5  13      268.54      255.89      3.01 o 
  -9   5  13      306.77      304.65      3.30 o 
  -8   5  13      697.11      681.53      5.92 o 
  -7   5  13      414.46      412.77      3.90 o 
  -6   5  13       28.99       22.73      1.04 o 
  -5   5  13      210.54      206.25      2.48 o 
  -4   5  13        0.82        0.13      0.75 o 
  -3   5  13      306.91      298.20      3.69 o 
  -2   5  13       29.44       24.70      1.32 o 
  -1   5  13       13.22       10.85      1.16 o 
   0   5  13       21.15       26.10      1.41 o 
   1   5  13        8.32        3.34      1.38 o 
   2   5  13        0.26       -0.54      1.69 o 
   3   5  13        0.70        0.01      2.50 o 
 -15   6  13       17.98       22.20      2.61 o 
 -14   6  13        2.30        1.21      1.52 o 
 -13   6  13       52.53       54.38      1.46 o 
 -12   6  13        9.30       11.08      0.88 o 
 -11   6  13       35.92       35.36      1.22 o 
 -10   6  13        7.57        7.61      0.66 o 
  -9   6  13      148.70      150.02      1.65 o 
  -8   6  13      769.36      757.74      6.48 o 
  -7   6  13      111.45      113.72      2.43 o 
  -6   6  13      513.38      505.44      4.69 o 
  -5   6  13       21.43       19.59      0.93 o 
  -4   6  13        0.12        0.59      0.84 o 
  -3   6  13      216.30      230.72      4.27 o 
  -2   6  13       23.82       25.03      1.32 o 
  -1   6  13       27.38       31.71      1.54 o 
   0   6  13        3.21        8.04      1.38 o 
   1   6  13       68.34       66.21      3.58 o 
   2   6  13        5.85       14.02      2.07 o 
 -15   7  13        0.65       -2.18      2.18 o 
 -14   7  13        5.91        4.73      1.67 o 
 -13   7  13        0.08       -0.70      1.36 o 
 -12   7  13       69.05       58.62      1.57 o 
 -11   7  13       18.73       20.24      0.99 o 
 -10   7  13       29.08       21.99      0.86 o 
  -9   7  13       23.44       28.40      1.14 o 
  -8   7  13        0.20       -0.61      0.61 o 
  -7   7  13       69.43       62.86      2.37 o 
  -6   7  13       10.99        9.63      0.81 o 
  -5   7  13      102.67      104.40      1.98 o 
  -4   7  13       29.31       25.75      1.28 o 
  -3   7  13        0.82        2.15      1.00 o 
  -2   7  13      128.94      144.68      2.56 o 
  -1   7  13        4.29        5.69      1.14 o 
   0   7  13       31.53       48.98      2.09 o 
   1   7  13        3.07        1.75      1.54 o 
   2   7  13       23.93       27.97      2.38 o 
 -15   8  13       16.89       13.71      2.61 o 
 -14   8  13        2.75        2.79      1.67 o 
 -13   8  13       20.12       17.63      1.83 o 
 -12   8  13        0.02        1.61      1.52 o 
 -11   8  13        3.31        0.68      0.67 o 
 -10   8  13       84.45       82.91      1.37 o 
  -9   8  13      153.77      156.10      2.17 o 
  -8   8  13       82.05       66.28      2.03 o 
  -7   8  13      466.95      475.56      4.43 o 
  -6   8  13      413.96      429.10      4.15 o 
  -5   8  13      112.93      112.48      2.02 o 
  -4   8  13       45.35       48.17      1.63 o 
  -3   8  13       89.99       88.67      1.98 o 
  -2   8  13       67.90       57.15      2.83 o 
  -1   8  13       51.87       48.32      1.87 o 
   0   8  13       44.99       27.07      1.67 o 
   1   8  13       81.23       97.52      4.57 o 
   2   8  13        2.71        4.24      2.50 o 
 -14   9  13       19.61       15.67      2.61 o 
 -13   9  13        0.57       -0.76      2.29 o 
 -12   9  13       13.64       12.41      1.96 o 
 -11   9  13        0.00       -0.75      0.75 o 
 -10   9  13        3.60        0.93      0.78 o 
  -9   9  13       13.35       13.28      0.79 o 
  -8   9  13       22.08       17.72      0.89 o 
  -7   9  13      163.45      158.91      2.43 o 
  -6   9  13        5.60        4.83      0.90 o 
  -5   9  13      147.14      153.40      3.54 o 
  -4   9  13      365.57      372.63      4.65 o 
  -3   9  13        9.50       10.22      1.13 o 
  -2   9  13        4.02        4.61      1.05 o 
  -1   9  13       40.21       42.99      2.09 o 
   0   9  13       26.26       31.94      2.55 o 
   1   9  13       21.01       25.60      2.15 o 
   2   9  13        0.99        2.61      2.00 o 
 -14  10  13        1.04        1.52      2.39 o 
 -13  10  13       20.74       20.74      1.92 o 
 -12  10  13        2.17        2.83      1.54 o 
 -11  10  13       27.03       34.06      1.88 o 
 -10  10  13       38.17       34.66      1.34 o 
  -9  10  13        7.25        6.57      0.73 o 
  -8  10  13       63.37       56.96      1.43 o 
  -7  10  13      882.78      878.02      8.65 o 
  -6  10  13       27.04       16.84      1.28 o 
  -5  10  13       47.84       45.23      1.58 o 
  -4  10  13       12.86        9.85      1.07 o 
  -3  10  13       48.68       49.16      1.77 o 
  -2  10  13       32.18       29.15      1.51 o 
  -1  10  13       10.42        6.76      1.34 o 
   0  10  13        0.31       -1.26      1.26 o 
   1  10  13       32.27       41.91      2.77 o 
 -14  11  13       76.97       72.91      4.14 o 
 -13  11  13        0.34       -0.76      1.69 o 
 -12  11  13        1.42        2.65      1.76 o 
 -11  11  13       29.98       28.78      2.35 o 
 -10  11  13        6.00        3.45      1.01 o 
  -9  11  13      268.57      255.86      2.82 o 
  -8  11  13       40.14       36.22      1.26 o 
  -7  11  13      122.48      133.76      2.68 o 
  -6  11  13        0.41       -0.10      0.99 o 
  -5  11  13        1.59       -0.47      1.12 o 
  -4  11  13       58.76       57.95      1.72 o 
  -3  11  13       21.76       16.94      1.19 o 
  -2  11  13        8.87       11.46      1.47 o 
  -1  11  13        1.54        1.76      1.28 o 
   0  11  13       12.57       16.55      2.00 o 
   1  11  13        0.09        1.12      1.83 o 
 -13  12  13       55.95       69.72      3.31 o 
 -12  12  13      163.14      173.15      4.43 o 
 -11  12  13        6.38        9.36      1.42 o 
 -10  12  13        3.15        1.85      1.24 o 
  -9  12  13        7.45        8.06      0.79 o 
  -8  12  13      239.15      234.57      2.77 o 
  -7  12  13       20.29       18.43      1.17 o 
  -6  12  13      130.98      133.90      2.80 o 
  -5  12  13        6.87        8.47      1.08 o 
  -4  12  13        0.24        0.44      1.20 o 
  -3  12  13       30.49       25.65      1.55 o 
  -2  12  13       38.48       36.96      1.98 o 
  -1  12  13       28.07       34.69      1.88 o 
   0  12  13       11.35        8.86      2.00 o 
   1  12  13        0.14       -0.37      1.92 o 
 -13  13  13        1.77        3.26      2.61 o 
 -12  13  13        0.00       -1.76      1.76 o 
 -11  13  13        9.12        8.86      1.42 o 
 -10  13  13        4.75        1.60      1.57 o 
  -9  13  13        1.17        2.60      0.71 o 
  -8  13  13      114.30      117.57      1.91 o 
  -7  13  13        0.62        2.41      1.04 o 
  -6  13  13       34.95       40.74      2.02 o 
  -5  13  13        8.86        9.32      1.10 o 
  -4  13  13        1.87        0.64      1.03 o 
  -3  13  13        0.07       -0.16      1.46 o 
  -2  13  13       11.12        7.76      1.69 o 
  -1  13  13        3.11        0.00      2.39 o 
   0  13  13       16.79       16.98      3.05 o 
 -12  14  13       19.34       18.61      4.24 o 
 -11  14  13        0.60        0.11      1.34 o 
 -10  14  13       10.74       10.22      0.98 o 
  -9  14  13        0.00       -0.73      0.91 o 
  -8  14  13        2.73        1.22      0.99 o 
  -7  14  13       66.33       75.24      1.95 o 
  -6  14  13        3.59        5.42      1.24 o 
  -5  14  13        0.01        0.29      1.17 o 
  -4  14  13       10.13       12.05      1.34 o 
  -3  14  13       12.66       13.91      1.46 o 
  -2  14  13        3.23        1.54      1.34 o 
  -1  14  13        1.57        2.39      1.69 o 
   0  14  13        1.27        3.05      2.61 o 
 -12  15  13        0.64        0.00      2.61 o 
 -11  15  13       12.97       16.90      1.71 o 
 -10  15  13        7.48        5.85      1.45 o 
  -9  15  13       31.72       29.11      1.17 o 
  -8  15  13       81.74       98.28      2.18 o 
  -7  15  13        0.18        0.64      1.05 o 
  -6  15  13        6.47        6.43      1.31 o 
  -5  15  13       39.31       33.45      1.88 o 
  -4  15  13        0.60        0.73      1.24 o 
  -3  15  13        3.02        4.87      1.34 o 
  -2  15  13        1.64        4.22      1.76 o 
  -1  15  13       44.36       58.03      3.23 o 
 -11  16  13       10.08        9.03      1.71 o 
 -10  16  13        1.04        1.36      1.42 o 
  -9  16  13        0.19        0.13      0.76 o 
  -8  16  13       18.85       22.25      1.35 o 
  -7  16  13       33.18       41.85      1.85 o 
  -6  16  13       14.12       13.77      1.41 o 
  -5  16  13       13.08       13.89      1.91 o 
  -4  16  13        1.89        2.58      1.29 o 
  -3  16  13        1.14        4.79      1.69 o 
  -2  16  13        0.06        1.46      1.76 o 
 -10  17  13        9.84        8.29      1.71 o 
  -9  17  13       60.53       65.63      1.59 o 
  -8  17  13       41.37       49.31      2.04 o 
  -7  17  13       16.23       15.01      1.33 o 
  -6  17  13        0.53        4.15      1.41 o 
  -5  17  13        7.62       10.21      1.50 o 
  -4  17  13        0.00        1.16      1.93 o 
  -3  17  13        0.12        0.42      2.07 o 
  -9  18  13        5.28        8.28      1.23 o 
  -8  18  13        1.20        1.84      1.17 o 
  -7  18  13        5.19        5.72      1.21 o 
  -6  18  13       12.14       15.97      2.48 o 
  -5  18  13        0.06        0.15      1.41 o 
  -4  18  13        1.91       -0.26      1.67 o 
 -16   0  14       47.06       47.23      3.26 o 
 -15   0  14       94.57      127.76      4.35 o 
 -14   0  14      151.54      138.40      3.28 o 
 -13   0  14      314.15      292.51      5.05 o 
 -12   0  14      124.86      124.93      3.92 o 
 -11   0  14        6.77        7.62      1.52 o 
 -10   0  14       41.33       38.53      1.85 o 
  -9   0  14       24.76       37.47      1.46 o 
  -8   0  14        3.25        1.91      0.83 o 
  -7   0  14      284.40      314.88      6.35 o 
  -6   0  14      176.02      182.46      3.59 o 
  -5   0  14      183.05      174.70      3.81 o 
  -4   0  14      700.17      643.34      9.44 o 
  -3   0  14       93.88      100.69      2.91 o 
  -2   0  14      451.78      414.48      6.91 o 
  -1   0  14        4.47        6.99      1.61 o 
   0   0  14        6.84        5.53      1.76 o 
   1   0  14        2.85        4.35      1.69 o 
   2   0  14        6.19        9.89      4.14 o 
 -16   1  14       21.24       21.94      1.54 o 
 -15   1  14        4.40        7.61      1.30 o 
 -14   1  14        9.35        8.75      1.30 o 
 -13   1  14        5.33        7.32      0.92 o 
 -12   1  14       17.51       13.47      1.07 o 
 -11   1  14       45.17       39.34      2.61 o 
 -10   1  14      117.91      128.17      1.98 o 
  -9   1  14       38.68       32.64      1.09 o 
  -8   1  14       28.16       31.34      1.02 o 
  -7   1  14        3.32        2.06      0.66 o 
  -6   1  14        2.04        1.86      0.81 o 
  -5   1  14        4.60        2.06      0.89 o 
  -4   1  14       29.73       20.95      1.19 o 
  -3   1  14        0.92        1.01      0.95 o 
  -2   1  14        6.32       11.33      1.22 o 
  -1   1  14        7.41        5.62      1.10 o 
   0   1  14        0.90        0.04      1.05 o 
   1   1  14       50.35       68.79      2.43 o 
   2   1  14       15.79       14.41      1.47 o 
 -16   2  14        9.11       11.07      1.36 o 
 -15   2  14        6.49        4.56      1.07 o 
 -14   2  14       35.19       35.77      1.55 o 
 -13   2  14      556.04      543.37      5.68 o 
 -12   2  14        5.93        6.50      1.08 o 
 -11   2  14       28.05       24.76      1.61 o 
 -10   2  14       14.82        9.46      0.95 o 
  -9   2  14      788.99      770.10      9.16 o 
  -8   2  14       51.68       60.29      1.34 o 
  -7   2  14       47.57       42.60      1.38 o 
  -6   2  14       22.21       26.91      1.51 o 
  -5   2  14      276.97      245.76      3.18 o 
  -4   2  14      323.67      362.13      4.26 o 
  -3   2  14       15.88       11.91      1.08 o 
  -2   2  14       56.89       59.97      1.84 o 
  -1   2  14        1.05        0.23      0.91 o 
   0   2  14      107.61      108.81      2.23 o 
   1   2  14       53.88       69.93      2.28 o 
   2   2  14        2.65        3.65      1.41 o 
 -16   3  14        2.93        4.79      2.18 o 
 -15   3  14        2.49        0.38      1.06 o 
 -14   3  14        1.07       -0.36      0.94 o 
 -13   3  14      215.37      203.27      2.76 o 
 -12   3  14       44.35       39.68      1.66 o 
 -11   3  14      172.52      160.26      3.07 o 
 -10   3  14        0.64        1.44      0.79 o 
  -9   3  14      125.54      119.33      1.97 o 
  -8   3  14        6.80        6.78      0.74 o 
  -7   3  14      196.37      176.20      2.47 o 
  -6   3  14        3.36       -0.23      0.79 o 
  -5   3  14      396.11      403.94      4.56 o 
  -4   3  14       57.33       62.18      1.68 o 
  -3   3  14      171.24      165.68      2.68 o 
  -2   3  14       47.89       43.59      1.52 o 
  -1   3  14        3.10        4.11      0.97 o 
   0   3  14        0.41       -0.62      1.02 o 
   1   3  14       11.56       19.97      1.49 o 
   2   3  14        4.72        1.48      1.85 o 
 -16   4  14        3.58        3.70      2.18 o 
 -15   4  14        1.61        0.60      0.99 o 
 -14   4  14        1.95        1.92      0.96 o 
 -13   4  14        0.36        2.58      0.86 o 
 -12   4  14      126.68      117.77      2.52 o 
 -11   4  14      182.30      160.18      3.08 o 
 -10   4  14       97.59       84.51      1.78 o 
  -9   4  14      212.06      202.13      2.68 o 
  -8   4  14       22.37       23.32      1.27 o 
  -7   4  14       25.38       20.94      1.05 o 
  -6   4  14      111.52       95.77      1.93 o 
  -5   4  14       42.85       32.83      1.49 o 
  -4   4  14        0.45       -0.79      0.79 o 
  -3   4  14       81.36       77.31      1.71 o 
  -2   4  14        1.40        0.77      0.91 o 
  -1   4  14       19.11       13.85      1.12 o 
   0   4  14       42.91       57.85      2.01 o 
   1   4  14        8.76        5.15      1.36 o 
   2   4  14        0.14       -0.50      1.92 o 
 -15   5  14        1.51        0.95      1.85 o 
 -14   5  14       43.82       37.14      1.51 o 
 -13   5  14       23.96       22.74      1.46 o 
 -12   5  14      113.57      113.63      2.28 o 
 -11   5  14       64.38       73.00      1.86 o 
 -10   5  14      405.08      358.94      4.38 o 
  -9   5  14      240.06      235.28      2.92 o 
  -8   5  14       20.67       17.07      0.80 o 
  -7   5  14      173.22      193.47      2.32 o 
  -6   5  14       25.14       24.52      1.08 o 
  -5   5  14       26.80       18.99      1.02 o 
  -4   5  14      101.11       92.02      2.22 o 
  -3   5  14        1.03        1.85      0.95 o 
  -2   5  14        5.13       10.57      1.26 o 
  -1   5  14        7.30        2.76      1.13 o 
   0   5  14        1.57        1.60      1.61 o 
   1   5  14        6.58        1.87      1.42 o 
   2   5  14       46.31       65.81      3.38 o 
 -15   6  14        0.14        0.67      1.67 o 
 -14   6  14       13.67       10.11      1.63 o 
 -13   6  14      272.04      251.30      3.50 o 
 -12   6  14        0.37        0.29      1.04 o 
 -11   6  14        2.24        1.28      0.92 o 
 -10   6  14      131.44      136.33      2.05 o 
  -9   6  14        5.28        6.70      0.98 o 
  -8   6  14       16.63       14.92      0.83 o 
  -7   6  14      185.69      176.04      2.24 o 
  -6   6  14       32.66       29.71      1.27 o 
  -5   6  14       38.22       46.04      1.49 o 
  -4   6  14       37.41       32.86      1.58 o 
  -3   6  14        6.13        3.72      1.34 o 
  -2   6  14       48.58       51.37      1.87 o 
  -1   6  14      144.86      139.81      3.68 o 
   0   6  14       15.97       22.11      1.77 o 
   1   6  14        5.21        3.11      1.46 o 
 -15   7  14       14.64       11.32      2.39 o 
 -14   7  14       59.85       61.48      2.82 o 
 -13   7  14       22.67       18.84      1.73 o 
 -12   7  14        7.15        8.19      0.88 o 
 -11   7  14       14.48       13.18      0.90 o 
 -10   7  14       23.08       21.42      1.05 o 
  -9   7  14        7.99        7.58      0.88 o 
  -8   7  14       24.79       21.19      1.15 o 
  -7   7  14      132.00      124.96      1.90 o 
  -6   7  14       84.91       86.40      1.65 o 
  -5   7  14      673.07      695.38      6.33 o 
  -4   7  14      322.24      327.31      3.99 o 
  -3   7  14        9.76       11.65      1.16 o 
  -2   7  14      215.33      215.14      3.26 o 
  -1   7  14        0.18       -0.94      1.26 o 
   0   7  14        0.05        1.86      1.37 o 
   1   7  14       64.06       75.83      3.46 o 
 -15   8  14        0.59        1.09      2.18 o 
 -14   8  14        1.89        2.08      1.67 o 
 -13   8  14       40.28       49.81      2.66 o 
 -12   8  14       18.30       13.59      0.90 o 
 -11   8  14        4.40        3.85      0.76 o 
 -10   8  14       81.85       73.62      1.51 o 
  -9   8  14        3.56        2.87      0.78 o 
  -8   8  14        0.08       -1.30      1.30 o 
  -7   8  14        3.23        1.10      0.83 o 
  -6   8  14       75.73       69.14      1.55 o 
  -5   8  14       12.70       10.08      1.10 o 
  -4   8  14       57.26       49.22      1.74 o 
  -3   8  14       42.54       43.32      1.74 o 
  -2   8  14       11.39       17.16      1.33 o 
  -1   8  14        7.71       11.40      1.42 o 
   0   8  14        5.49        1.77      1.42 o 
   1   8  14        0.82        4.03      1.85 o 
 -15   9  14        1.06        1.09      2.39 o 
 -14   9  14       64.02       68.95      3.13 o 
 -13   9  14       58.37       65.65      2.88 o 
 -12   9  14       14.96       16.36      1.83 o 
 -11   9  14        0.12       -0.46      0.85 o 
 -10   9  14       10.81       10.98      0.75 o 
  -9   9  14       38.74       43.24      1.37 o 
  -8   9  14       36.13       28.55      3.04 o 
  -7   9  14        5.31        3.30      0.94 o 
  -6   9  14       36.62       31.34      1.90 o 
  -5   9  14       36.97       44.07      1.76 o 
  -4   9  14        2.22        0.47      0.97 o 
  -3   9  14       16.57        7.93      1.13 o 
  -2   9  14       17.15       23.07      1.41 o 
  -1   9  14       24.93       31.99      2.82 o 
   0   9  14        2.71        3.73      1.46 o 
   1   9  14       14.06       25.42      2.38 o 
 -14  10  14      161.30      195.75      4.83 o 
 -13  10  14       26.95       34.78      4.35 o 
 -12  10  14      168.84      204.28      4.79 o 
 -11  10  14        6.43        2.66      0.81 o 
 -10  10  14        0.00       -0.64      0.64 o 
  -9  10  14        8.49       11.11      0.84 o 
  -8  10  14      120.17      109.96      2.03 o 
  -7  10  14        0.28        0.02      0.88 o 
  -6  10  14      232.60      233.61      3.75 o 
  -5  10  14        0.61       -0.17      1.08 o 
  -4  10  14       11.34       16.73      1.21 o 
  -3  10  14        3.34       -0.83      1.05 o 
  -2  10  14       78.40       80.16      2.42 o 
  -1  10  14        3.43        3.34      1.38 o 
   0  10  14       37.67       31.28      2.31 o 
 -14  11  14       15.87       18.41      2.20 o 
 -13  11  14        5.42        6.06      1.83 o 
 -12  11  14        0.05       -1.67      1.67 o 
 -11  11  14       21.42       28.22      1.20 o 
 -10  11  14      113.24      112.80      1.74 o 
  -9  11  14        2.25        1.67      0.77 o 
  -8  11  14        0.13       -0.76      0.87 o 
  -7  11  14       45.66       47.33      1.72 o 
  -6  11  14        2.61        1.57      1.63 o 
  -5  11  14        0.01       -1.15      1.15 o 
  -4  11  14        5.55        4.96      1.29 o 
  -3  11  14        0.00       -1.39      1.39 o 
  -2  11  14        0.40        0.21      1.29 o 
  -1  11  14        0.93       -1.38      1.38 o 
   0  11  14        0.82       -1.09      1.69 o 
 -13  12  14       70.19       86.57      4.14 o 
 -12  12  14       32.15       26.18      2.31 o 
 -11  12  14        3.37        4.78      1.37 o 
 -10  12  14      198.07      199.79      2.42 o 
  -9  12  14       15.49       12.22      0.89 o 
  -8  12  14        4.56        8.04      0.99 o 
  -7  12  14       84.43       90.21      2.36 o 
  -6  12  14       21.90       27.83      1.49 o 
  -5  12  14       32.43       26.17      1.66 o 
  -4  12  14       48.86       51.85      2.11 o 
  -3  12  14        0.00       -0.65      1.54 o 
  -2  12  14       21.52       15.72      2.29 o 
  -1  12  14        9.40        9.79      2.61 o 
   0  12  14        0.69        0.22      2.61 o 
 -13  13  14        0.03       -0.27      1.83 o 
 -12  13  14        0.31       -1.35      1.73 o 
 -11  13  14       23.22       19.48      1.58 o 
 -10  13  14       59.17       61.65      1.76 o 
  -9  13  14      180.03      187.04      2.41 o 
  -8  13  14       79.50       85.10      1.73 o 
  -7  13  14       49.16       48.58      2.03 o 
  -6  13  14       43.20       44.59      2.51 o 
  -5  13  14        2.70        2.04      1.08 o 
  -4  13  14       39.69       47.75      2.04 o 
  -3  13  14        5.38       11.32      1.69 o 
  -2  13  14        1.31        0.54      1.69 o 
  -1  13  14        5.39       13.06      3.05 o 
 -12  14  14       12.20       12.81      2.14 o 
 -11  14  14       39.48       44.23      2.29 o 
 -10  14  14        0.24       -0.15      0.93 o 
  -9  14  14        2.50        1.07      0.80 o 
  -8  14  14        0.53       -0.57      0.86 o 
  -7  14  14       12.78       12.81      1.94 o 
  -6  14  14        0.17        1.23      1.18 o 
  -5  14  14        4.94        3.74      1.24 o 
  -4  14  14        6.54       12.91      1.46 o 
  -3  14  14        0.19       -1.29      1.29 o 
  -2  14  14        0.00        0.08      1.67 o 
 -12  15  14        1.74       -2.61      2.61 o 
 -11  15  14        5.23        7.05      1.55 o 
 -10  15  14        6.88        5.44      1.00 o 
  -9  15  14       10.84        8.20      0.90 o 
  -8  15  14        3.83        4.12      1.12 o 
  -7  15  14        6.80        5.80      1.31 o 
  -6  15  14       13.17       11.70      1.53 o 
  -5  15  14        1.24        1.55      1.24 o 
  -4  15  14        2.78        1.64      1.28 o 
  -3  15  14        5.13        2.94      1.69 o 
  -2  15  14       90.00      125.42      3.85 o 
 -11  16  14       56.08       73.95      2.72 o 
 -10  16  14       10.77       11.15      1.71 o 
  -9  16  14       41.72       51.15      1.58 o 
  -8  16  14        7.99        6.40      1.19 o 
  -7  16  14       20.72       17.06      1.50 o 
  -6  16  14       12.42       12.88      1.50 o 
  -5  16  14        9.12       12.10      2.48 o 
  -4  16  14        4.25       -0.15      1.38 o 
  -3  16  14        0.01        0.76      1.69 o 
  -9  17  14        0.03        1.28      1.12 o 
  -8  17  14       23.68       19.53      1.41 o 
  -7  17  14       33.88       33.24      1.95 o 
  -6  17  14       13.59       19.80      1.66 o 
  -5  17  14       49.76       64.13      2.56 o 
  -4  17  14        3.98        3.70      2.39 o 
 -16   1  15        0.04       -1.05      1.30 o 
 -15   1  15        0.36       -0.12      1.31 o 
 -14   1  15      223.78      255.81      3.64 o 
 -13   1  15      132.79      136.02      3.49 o 
 -12   1  15        8.30        6.88      1.52 o 
 -11   1  15       20.19       11.80      1.74 o 
 -10   1  15       20.32       20.83      1.13 o 
  -9   1  15        0.52        0.09      0.91 o 
  -8   1  15       28.73       22.62      1.37 o 
  -7   1  15        9.87        9.09      0.89 o 
  -6   1  15       65.00       47.14      1.54 o 
  -5   1  15      229.24      244.78      3.31 o 
  -4   1  15        5.79        4.60      1.03 o 
  -3   1  15        1.33        1.58      1.09 o 
  -2   1  15       24.35       19.46      1.32 o 
  -1   1  15       36.23       32.39      1.63 o 
   0   1  15        9.42        6.76      1.33 o 
   1   1  15        1.91       -0.26      1.27 o 
 -16   2  15       11.88       13.76      1.96 o 
 -15   2  15        0.00        0.09      1.01 o 
 -14   2  15      203.67      201.55      2.86 o 
 -13   2  15       20.36       21.61      1.58 o 
 -12   2  15        1.68        0.50      0.99 o 
 -11   2  15      156.14      140.45      3.70 o 
 -10   2  15        3.32        1.32      0.79 o 
  -9   2  15       10.27        2.76      0.91 o 
  -8   2  15      249.30      256.06      3.20 o 
  -7   2  15        1.57        0.39      0.79 o 
  -6   2  15        0.36       -0.86      0.86 o 
  -5   2  15       54.68       58.30      1.71 o 
  -4   2  15       78.33       55.92      1.71 o 
  -3   2  15        0.38        2.06      1.10 o 
  -2   2  15        0.08       -1.03      1.03 o 
  -1   2  15        5.40        5.55      1.12 o 
   0   2  15        0.02       -1.18      1.18 o 
   1   2  15        0.24       -0.74      1.45 o 
 -16   3  15        7.57       11.10      2.18 o 
 -15   3  15      167.74      177.08      3.03 o 
 -14   3  15        0.47        0.99      0.97 o 
 -13   3  15       11.07       16.70      1.16 o 
 -12   3  15       94.73       88.19      4.68 o 
 -11   3  15       79.94       66.33      1.71 o 
 -10   3  15      661.99      632.77      6.41 o 
  -9   3  15       13.46        8.81      0.92 o 
  -8   3  15      581.68      523.33      6.09 o 
  -7   3  15       16.52       12.78      1.00 o 
  -6   3  15      152.40      141.60      2.36 o 
  -5   3  15       11.54        9.84      1.06 o 
  -4   3  15       23.49       17.85      1.22 o 
  -3   3  15       94.20       79.40      2.16 o 
  -2   3  15        4.87        7.39      1.04 o 
  -1   3  15       20.91       25.36      1.32 o 
   0   3  15       14.28       16.32      1.49 o 
   1   3  15       13.62       20.58      1.80 o 
 -16   4  15        9.62       12.41      2.39 o 
 -15   4  15       94.90       98.33      2.21 o 
 -14   4  15       12.67       15.55      1.67 o 
 -13   4  15        0.01        0.72      0.94 o 
 -12   4  15      137.36      132.79      2.48 o 
 -11   4  15       37.81       35.18      2.07 o 
 -10   4  15       85.54       85.89      1.75 o 
  -9   4  15       65.75       74.96      1.73 o 
  -8   4  15      271.90      254.49      3.18 o 
  -7   4  15       26.17       24.49      1.21 o 
  -6   4  15      136.73      142.42      2.36 o 
  -5   4  15       71.60       63.43      2.70 o 
  -4   4  15       60.26       69.87      1.70 o 
  -3   4  15        0.92        0.06      0.91 o 
  -2   4  15        0.01       -0.97      0.97 o 
  -1   4  15        1.19        0.25      1.07 o 
   0   4  15       51.74       46.46      2.03 o 
   1   4  15        4.54        3.40      1.55 o 
 -15   5  15       25.27       22.54      1.98 o 
 -14   5  15       19.65       28.60      1.45 o 
 -13   5  15      145.05      140.18      2.58 o 
 -12   5  15       19.45       19.55      1.27 o 
 -11   5  15      116.09      125.52      3.35 o 
 -10   5  15       24.37       16.26      1.07 o 
  -9   5  15      398.32      394.15      4.39 o 
  -8   5  15      143.71      143.87      1.99 o 
  -7   5  15      388.24      395.70      3.96 o 
  -6   5  15      327.21      324.75      3.46 o 
  -5   5  15        0.01       -0.95      1.19 o 
  -4   5  15        0.05       -0.67      0.89 o 
  -3   5  15       77.64       76.24      3.23 o 
  -2   5  15        0.26       -0.93      0.93 o 
  -1   5  15       16.38       18.78      1.38 o 
   0   5  15        0.56       -1.03      1.30 o 
   1   5  15        9.00        9.38      2.07 o 
 -15   6  15       32.45       42.84      2.66 o 
 -14   6  15        6.98        3.94      1.52 o 
 -13   6  15       34.54       39.57      1.64 o 
 -12   6  15       46.62       53.21      1.75 o 
 -11   6  15       39.97       46.17      1.41 o 
 -10   6  15       14.74       10.17      1.04 o 
  -9   6  15       10.88       10.14      0.90 o 
  -8   6  15      129.89      125.64      2.26 o 
  -7   6  15       22.63       19.56      0.98 o 
  -6   6  15      119.17      121.16      2.03 o 
  -5   6  15       44.54       46.42      1.57 o 
  -4   6  15       15.40       11.70      1.52 o 
  -3   6  15        6.76        3.92      0.97 o 
  -2   6  15       13.53       12.62      1.30 o 
  -1   6  15        5.48        7.69      1.42 o 
   0   6  15        1.88        2.76      1.51 o 
 -15   7  15       12.53        8.14      1.96 o 
 -14   7  15        0.01       -1.52      1.52 o 
 -13   7  15        0.81        1.65      1.20 o 
 -12   7  15        3.48        2.33      0.87 o 
 -11   7  15        8.66        7.38      0.77 o 
 -10   7  15        0.05       -0.82      0.82 o 
  -9   7  15        5.48        5.67      0.87 o 
  -8   7  15        1.14        0.65      0.85 o 
  -7   7  15        5.27        2.81      0.94 o 
  -6   7  15        0.33        0.14      0.85 o 
  -5   7  15       96.28      116.35      2.78 o 
  -4   7  15        4.54        4.98      1.20 o 
  -3   7  15       15.54       20.98      1.35 o 
  -2   7  15        8.24        2.07      1.13 o 
  -1   7  15       58.25       74.06      2.64 o 
   0   7  15        0.11       -0.06      1.46 o 
 -15   8  15       26.19       26.30      2.20 o 
 -14   8  15       58.65       72.58      3.13 o 
 -13   8  15        2.02        1.94      1.52 o 
 -12   8  15        4.04        1.69      0.85 o 
 -11   8  15       16.08        9.41      0.76 o 
 -10   8  15        1.50        0.57      0.78 o 
  -9   8  15       79.52       74.33      1.89 o 
  -8   8  15       90.12       88.12      1.86 o 
  -7   8  15      100.72       91.38      2.02 o 
  -6   8  15      120.01      116.58      2.29 o 
  -5   8  15      366.21      374.55      4.47 o 
  -4   8  15      159.28      150.29      2.57 o 
  -3   8  15        2.43       -0.29      1.04 o 
  -2   8  15       33.62       28.67      1.71 o 
  -1   8  15       12.40        9.84      1.63 o 
   0   8  15       40.01       66.54      3.39 o 
 -14   9  15        0.98        2.55      1.83 o 
 -13   9  15        9.42        8.04      1.67 o 
 -12   9  15        3.23        1.50      1.65 o 
 -11   9  15       57.83       53.71      1.35 o 
 -10   9  15        0.11       -0.82      0.82 o 
  -9   9  15      164.01      166.39      2.58 o 
  -8   9  15        7.16        5.18      0.96 o 
  -7   9  15        0.17       -0.90      0.90 o 
  -6   9  15       34.90       31.99      1.56 o 
  -5   9  15       11.47       10.22      1.95 o 
  -4   9  15        2.52        2.48      1.08 o 
  -3   9  15       94.83      104.25      2.44 o 
  -2   9  15       20.70       29.08      1.80 o 
  -1   9  15        0.69        0.87      1.51 o 
   0   9  15       14.53       13.84      2.61 o 
 -14  10  15       16.34       13.55      1.98 o 
 -13  10  15        4.69        3.23      1.83 o 
 -12  10  15        0.09       -1.96      1.96 o 
 -11  10  15       38.93       39.55      2.39 o 
 -10  10  15        0.02       -1.10      1.10 o 
  -9  10  15        5.45        4.51      0.90 o 
  -8  10  15        6.33        5.22      0.98 o 
  -7  10  15       35.37       33.71      1.54 o 
  -6  10  15       36.11       36.71      1.91 o 
  -5  10  15       46.10       44.63      2.06 o 
  -4  10  15      138.68      140.94      3.08 o 
  -3  10  15       13.49       14.10      1.85 o 
  -2  10  15       17.33       18.02      2.00 o 
  -1  10  15       11.28       11.99      1.59 o 
 -14  11  15       16.48       17.56      2.20 o 
 -13  11  15       15.76       18.20      2.29 o 
 -12  11  15       21.80       20.05      2.39 o 
 -11  11  15        3.91        4.85      1.48 o 
 -10  11  15        4.51        2.72      0.85 o 
  -9  11  15        0.16        0.70      0.87 o 
  -8  11  15       22.71       17.28      1.09 o 
  -7  11  15       30.78       25.11      1.69 o 
  -6  11  15        0.90        1.13      1.21 o 
  -5  11  15       26.35       24.03      1.62 o 
  -4  11  15        3.88        3.05      1.49 o 
  -3  11  15        8.65        9.96      1.85 o 
  -2  11  15        4.76        0.53      1.67 o 
  -1  11  15        1.91       -0.22      2.39 o 
 -13  12  15        8.96       10.91      2.61 o 
 -12  12  15       65.14       83.11      3.28 o 
 -11  12  15       57.78       71.85      2.10 o 
 -10  12  15        0.02        1.11      0.80 o 
  -9  12  15        1.47        2.41      1.01 o 
  -8  12  15        2.83        4.53      1.01 o 
  -7  12  15       73.44       69.31      1.99 o 
  -6  12  15        0.86        0.18      1.18 o 
  -5  12  15       13.30       16.69      1.57 o 
  -4  12  15       60.50       68.28      2.82 o 
  -3  12  15        7.33        1.76      1.61 o 
  -2  12  15       12.96        9.35      1.92 o 
 -13  13  15        3.47        4.32      1.76 o 
 -12  13  15        8.54        5.08      1.83 o 
 -11  13  15       12.96       17.49      1.78 o 
 -10  13  15        1.17        1.89      0.84 o 
  -9  13  15        4.78        3.43      0.95 o 
  -8  13  15        0.67        1.33      0.98 o 
  -7  13  15        5.73        6.14      1.31 o 
  -6  13  15        0.03        1.30      1.12 o 
  -5  13  15        3.56        2.39      1.28 o 
  -4  13  15        0.06       -1.41      1.54 o 
  -3  13  15        3.17        0.57      1.74 o 
  -2  13  15       11.47       21.33      3.05 o 
 -12  14  15       23.73       24.97      2.38 o 
 -11  14  15        0.58       -0.81      1.44 o 
 -10  14  15       30.15       30.78      1.25 o 
  -9  14  15        4.51        3.37      0.96 o 
  -8  14  15        7.95       11.16      1.15 o 
  -7  14  15       35.24       38.17      2.91 o 
  -6  14  15        3.44        5.99      1.37 o 
  -5  14  15        0.24       -0.72      1.34 o 
  -4  14  15       12.26       14.82      1.55 o 
  -3  14  15        0.09       -1.69      1.69 o 
 -11  15  15        0.20        1.10      1.50 o 
 -10  15  15        4.97        2.52      0.83 o 
  -9  15  15        2.02        0.93      0.96 o 
  -8  15  15      143.70      144.31      3.13 o 
  -7  15  15       41.14       48.09      2.20 o 
  -6  15  15       21.98       21.33      2.10 o 
  -5  15  15       25.20       17.61      2.30 o 
  -4  15  15        3.07        4.69      1.41 o 
 -10  16  15       13.33       17.08      1.51 o 
  -9  16  15        0.33       -0.69      1.16 o 
  -8  16  15        0.48        0.32      1.41 o 
  -7  16  15       22.49       34.10      2.38 o 
  -6  16  15        3.80        5.23      1.74 o 
  -5  16  15        5.36        2.01      1.46 o 
  -8  17  15       10.87       12.40      1.73 o 
  -7  17  15       12.97       19.39      2.04 o 
 -16   0  16      219.34      237.67      6.09 o 
 -15   0  16       12.27        6.94      1.52 o 
 -14   0  16      816.67      935.85     13.10 o 
 -13   0  16        2.62        3.48      1.74 o 
 -12   0  16        5.10        5.22      1.52 o 
 -11   0  16        3.95        0.64      1.15 o 
 -10   0  16      298.67      335.36      5.53 o 
  -9   0  16      133.39      128.89      3.15 o 
  -8   0  16        0.06       -1.15      1.15 o 
  -7   0  16        8.17        0.86      1.30 o 
  -6   0  16      881.08      943.04     14.69 o 
  -5   0  16      292.01      277.24      7.18 o 
  -4   0  16       16.74        7.74      1.61 o 
  -3   0  16        4.83        1.01      1.52 o 
  -2   0  16        1.04        1.19      1.67 o 
  -1   0  16       41.72       45.29      2.76 o 
   0   0  16       20.01       18.56      2.15 o 
 -16   1  16        5.99        7.93      1.46 o 
 -15   1  16       15.25       14.37      1.29 o 
 -14   1  16       10.09       13.09      1.14 o 
 -13   1  16        7.07        5.55      1.15 o 
 -12   1  16        5.77        5.97      1.15 o 
 -11   1  16       14.49       15.49      1.01 o 
 -10   1  16      118.24      119.91      2.54 o 
  -9   1  16      121.33      128.23      2.20 o 
  -8   1  16        3.45        3.16      0.86 o 
  -7   1  16       40.38       40.36      1.55 o 
  -6   1  16        0.17       -1.48      1.48 o 
  -5   1  16      100.04      121.38      2.54 o 
  -4   1  16        9.50        5.38      1.07 o 
  -3   1  16       30.87       26.21      1.47 o 
  -2   1  16       31.37       35.63      2.61 o 
  -1   1  16        1.54        2.09      1.16 o 
   0   1  16        1.50       -0.44      1.51 o 
 -16   2  16       14.44        9.40      1.36 o 
 -15   2  16        0.20        0.22      1.05 o 
 -14   2  16      147.63      148.27      2.49 o 
 -13   2  16        5.78        0.90      1.01 o 
 -12   2  16        0.34       -0.79      0.99 o 
 -11   2  16      116.66      103.85      2.18 o 
 -10   2  16       29.03       34.06      1.41 o 
  -9   2  16        2.28        0.95      0.86 o 
  -8   2  16      143.74      143.11      2.33 o 
  -7   2  16        0.31       -0.83      0.83 o 
  -6   2  16      299.10      306.05      3.85 o 
  -5   2  16       17.50       13.54      1.17 o 
  -4   2  16        0.74       -0.07      1.03 o 
  -3   2  16       23.38       25.85      1.43 o 
  -2   2  16        3.19        1.56      1.07 o 
  -1   2  16        0.22       -1.22      1.22 o 
   0   2  16        4.22        5.59      1.59 o 
 -16   3  16       34.12       31.63      2.23 o 
 -15   3  16       66.93       74.33      2.18 o 
 -14   3  16       46.75       48.51      2.58 o 
 -13   3  16        0.09       -0.58      1.86 o 
 -12   3  16      129.96      114.95      2.76 o 
 -11   3  16        3.02        1.85      0.92 o 
 -10   3  16      276.05      264.54      3.64 o 
  -9   3  16      276.09      295.02      3.61 o 
  -8   3  16        0.09       -0.55      0.83 o 
  -7   3  16        7.45        3.78      1.01 o 
  -6   3  16       68.37       63.78      2.67 o 
  -5   3  16       34.72       29.35      1.49 o 
  -4   3  16        9.43       12.00      1.18 o 
  -3   3  16        0.55        0.04      0.91 o 
  -2   3  16        0.19       -0.97      0.97 o 
  -1   3  16       13.00       11.97      1.38 o 
   0   3  16       31.43       41.54      2.32 o 
 -16   4  16       14.68       17.41      2.39 o 
 -15   4  16       11.87       11.71      2.20 o 
 -14   4  16       35.62       37.30      2.70 o 
 -13   4  16        0.11       -1.00      1.57 o 
 -12   4  16       22.59       24.83      2.72 o 
 -11   4  16       90.14       81.48      1.91 o 
 -10   4  16      211.34      205.24      2.82 o 
  -9   4  16       47.87       48.31      1.63 o 
  -8   4  16        6.05        4.47      0.90 o 
  -7   4  16        0.74       -0.89      0.89 o 
  -6   4  16      193.34      191.17      2.93 o 
  -5   4  16       53.12       48.49      1.54 o 
  -4   4  16       23.35       14.85      1.18 o 
  -3   4  16       12.67        3.77      1.05 o 
  -2   4  16        1.73       -1.01      1.01 o 
  -1   4  16        3.19        1.68      1.30 o 
   0   4  16        0.76       -0.05      1.65 o 
 -15   5  16        0.51        1.55      1.61 o 
 -14   5  16       36.75       39.95      1.77 o 
 -13   5  16      124.96      120.22      2.45 o 
 -12   5  16      106.01      104.76      2.20 o 
 -11   5  16        0.82        0.42      0.82 o 
 -10   5  16      159.77      154.78      2.35 o 
  -9   5  16        0.47        0.75      0.81 o 
  -8   5  16       27.08       29.21      1.41 o 
  -7   5  16        6.88        5.92      0.87 o 
  -6   5  16        2.23        1.55      0.89 o 
  -5   5  16       21.96       33.25      1.43 o 
  -4   5  16       87.45       75.90      1.86 o 
  -3   5  16       22.10       23.38      1.26 o 
  -2   5  16       15.10       17.38      1.24 o 
  -1   5  16        7.83       10.02      1.41 o 
   0   5  16        1.32       -0.31      1.36 o 
 -15   6  16        3.46        6.07      1.76 o 
 -14   6  16        0.12        0.21      0.88 o 
 -13   6  16       65.28       61.59      1.87 o 
 -12   6  16       67.15       72.53      2.17 o 
 -11   6  16        5.80        7.06      1.36 o 
 -10   6  16        2.14       -0.17      0.84 o 
  -9   6  16       54.09       53.89      1.60 o 
  -8   6  16       17.73       15.10      1.07 o 
  -7   6  16        5.19        6.05      1.02 o 
  -6   6  16        7.34        9.23      0.95 o 
  -5   6  16       14.25       17.77      1.14 o 
  -4   6  16       14.58       11.50      1.06 o 
  -3   6  16        2.87        2.13      1.07 o 
  -2   6  16        0.85       -0.80      1.16 o 
  -1   6  16        0.70       -0.41      1.30 o 
 -15   7  16       45.21       37.50      3.05 o 
 -14   7  16        3.04        1.27      1.67 o 
 -13   7  16       16.11       19.36      1.54 o 
 -12   7  16        8.79        6.92      1.03 o 
 -11   7  16        0.03       -0.76      0.76 o 
 -10   7  16       20.60       18.04      1.09 o 
  -9   7  16       18.27       17.24      1.07 o 
  -8   7  16       10.07        9.26      1.42 o 
  -7   7  16       99.36       95.69      2.13 o 
  -6   7  16       25.29       24.68      1.33 o 
  -5   7  16       34.72       36.20      1.51 o 
  -4   7  16       26.81       20.84      1.18 o 
  -3   7  16       91.60      104.32      2.17 o 
  -2   7  16       35.22       48.79      2.38 o 
  -1   7  16       15.07       14.10      1.71 o 
 -15   8  16        8.46       11.80      1.98 o 
 -14   8  16       92.75       95.81      5.88 o 
 -13   8  16       30.56       29.83      1.49 o 
 -12   8  16        7.21        5.04      1.22 o 
 -11   8  16        0.24       -0.77      0.77 o 
 -10   8  16        0.04       -0.92      0.92 o 
  -9   8  16       31.29       27.91      1.40 o 
  -8   8  16       17.57       16.07      1.13 o 
  -7   8  16       28.65       24.53      1.37 o 
  -6   8  16      149.34      159.96      2.73 o 
  -5   8  16        1.36        1.62      1.08 o 
  -4   8  16       20.32       20.00      1.30 o 
  -3   8  16        0.77        2.46      1.42 o 
  -2   8  16       63.60       73.53      2.63 o 
  -1   8  16       34.48       37.60      2.09 o 
 -14   9  16        1.26        2.67      2.07 o 
 -13   9  16       48.51       41.83      2.88 o 
 -12   9  16       30.91       28.62      1.50 o 
 -11   9  16       13.33       10.66      0.92 o 
 -10   9  16        1.82        0.40      0.90 o 
  -9   9  16        9.85        8.06      1.07 o 
  -8   9  16       71.06       67.59      1.92 o 
  -7   9  16      142.57      159.63      2.67 o 
  -6   9  16       39.26       50.60      1.87 o 
  -5   9  16        9.76       13.24      1.19 o 
  -4   9  16       40.78       55.35      3.22 o 
  -3   9  16        0.13        1.31      1.69 o 
  -2   9  16        9.70        2.83      1.85 o 
  -1   9  16        0.05        0.65      2.61 o 
 -14  10  16       31.44       25.08      3.16 o 
 -13  10  16       67.92       87.03      3.38 o 
 -12  10  16      104.45      112.07      2.44 o 
 -11  10  16       15.59       20.63      1.09 o 
 -10  10  16        3.80        4.21      0.91 o 
  -9  10  16        1.35        1.29      0.98 o 
  -8  10  16       16.12       15.74      1.18 o 
  -7  10  16        1.30       -0.98      0.98 o 
  -6  10  16        2.15        0.05      1.45 o 
  -5  10  16        0.06        0.09      1.42 o 
  -4  10  16        2.16        4.96      1.61 o 
  -3  10  16        5.44        3.37      1.85 o 
  -2  10  16        4.89        6.02      1.92 o 
 -14  11  16       38.83       47.67      4.14 o 
 -13  11  16        3.05        4.33      1.83 o 
 -12  11  16       14.66       16.21      2.07 o 
 -11  11  16        0.43       -0.53      0.75 o 
 -10  11  16       33.44       32.16      1.88 o 
  -9  11  16       32.27       32.18      1.48 o 
  -8  11  16       63.27       69.87      1.78 o 
  -7  11  16        0.07       -0.54      1.00 o 
  -6  11  16       17.14       14.28      1.50 o 
  -5  11  16       33.28       36.06      2.03 o 
  -4  11  16       13.38        7.46      1.76 o 
  -3  11  16        1.11       -0.51      1.61 o 
  -2  11  16       32.27       23.07      3.26 o 
 -13  12  16       14.72       14.24      2.14 o 
 -12  12  16      123.98      158.30      4.52 o 
 -11  12  16       14.86       17.22      1.11 o 
 -10  12  16       13.30       19.22      1.22 o 
  -9  12  16      104.55      106.49      2.23 o 
  -8  12  16       18.87       15.64      1.22 o 
  -7  12  16       13.70       10.63      1.16 o 
  -6  12  16        7.59        8.94      1.41 o 
  -5  12  16        1.50        1.34      1.52 o 
  -4  12  16       17.70       20.58      2.61 o 
  -3  12  16        0.91       -0.33      1.69 o 
 -12  13  16       81.06       93.61      3.75 o 
 -11  13  16        4.58        3.77      1.15 o 
 -10  13  16       84.31       85.20      1.89 o 
  -9  13  16        4.38        5.21      1.05 o 
  -8  13  16        2.24        1.06      1.03 o 
  -7  13  16       14.60       10.99      1.44 o 
  -6  13  16        0.16        2.02      1.37 o 
  -5  13  16        9.43       11.31      1.83 o 
  -4  13  16        5.54       12.47      1.85 o 
  -3  13  16       35.53       41.14      3.70 o 
 -12  14  16        0.88       -1.96      2.61 o 
 -11  14  16        0.87        0.78      1.45 o 
 -10  14  16        0.32       -0.86      0.86 o 
  -9  14  16        1.48        0.02      1.24 o 
  -8  14  16        7.05        7.88      1.42 o 
  -7  14  16       12.40        9.93      1.47 o 
  -6  14  16       11.12       12.37      1.68 o 
  -5  14  16        1.86       -0.98      1.56 o 
  -4  14  16        2.75        0.44      1.42 o 
 -10  15  16        3.82        7.52      1.52 o 
  -9  15  16       23.64       25.53      3.71 o 
  -8  15  16       32.44       30.27      2.00 o 
  -7  15  16        2.99        2.83      1.44 o 
  -6  15  16       16.27       22.84      1.75 o 
  -5  15  16        3.86        6.97      1.83 o 
  -8  16  16        0.06       -0.37      1.34 o 
  -7  16  16        0.75        0.27      1.61 o 
 -16   1  17        2.74        5.33      1.39 o 
 -15   1  17        1.31        3.16      1.05 o 
 -14   1  17        9.61       10.68      1.22 o 
 -13   1  17       22.44       31.16      1.92 o 
 -12   1  17        0.92        1.10      1.15 o 
 -11   1  17       96.30       99.50      1.98 o 
 -10   1  17       53.15       35.32      1.52 o 
  -9   1  17       71.84       78.06      1.85 o 
  -8   1  17        0.06       -0.88      0.88 o 
  -7   1  17        0.01       -0.37      0.97 o 
  -6   1  17        0.10        0.19      1.03 o 
  -5   1  17       28.74       32.75      1.70 o 
  -4   1  17       81.96      100.90      2.36 o 
  -3   1  17       17.14       18.10      1.44 o 
  -2   1  17        1.57       -1.07      1.07 o 
  -1   1  17       21.32       20.04      1.76 o 
 -16   2  17       10.09       12.49      1.29 o 
 -15   2  17        8.17        1.51      1.18 o 
 -14   2  17        0.41       -0.79      1.01 o 
 -13   2  17        6.42        4.72      1.15 o 
 -12   2  17        0.00       -1.08      1.08 o 
 -11   2  17       25.66       25.44      1.35 o 
 -10   2  17      120.73      111.00      2.11 o 
  -9   2  17        3.34        1.80      0.92 o 
  -8   2  17       15.41       20.19      1.29 o 
  -7   2  17      112.57      103.66      2.22 o 
  -6   2  17       21.24       24.65      1.34 o 
  -5   2  17       22.88       20.55      1.30 o 
  -4   2  17       14.39       10.32      1.20 o 
  -3   2  17        8.22        0.69      1.04 o 
  -2   2  17        7.39        2.95      1.13 o 
  -1   2  17        4.65        3.12      1.51 o 
 -16   3  17        4.64        8.20      1.36 o 
 -15   3  17       73.80       73.16      2.13 o 
 -14   3  17       19.02       21.85      2.34 o 
 -13   3  17       38.69       40.78      1.81 o 
 -12   3  17        0.85        2.29      1.10 o 
 -11   3  17       42.61       43.91      2.39 o 
 -10   3  17        0.07        0.54      1.10 o 
  -9   3  17      180.87      177.96      2.68 o 
  -8   3  17       15.10       12.83      1.11 o 
  -7   3  17       57.59       67.37      1.95 o 
  -6   3  17       15.13        9.40      1.14 o 
  -5   3  17        1.65        3.61      1.06 o 
  -4   3  17       17.28       12.08      1.12 o 
  -3   3  17       17.89       13.91      1.24 o 
  -2   3  17        2.87        4.69      1.32 o 
  -1   3  17        3.01        2.48      1.33 o 
 -15   4  17        8.29       11.47      1.52 o 
 -14   4  17        0.61        0.64      1.03 o 
 -13   4  17        0.27       -0.47      0.96 o 
 -12   4  17        4.62        2.55      0.94 o 
 -11   4  17       28.13       22.51      1.25 o 
 -10   4  17        0.21        0.17      0.86 o 
  -9   4  17        6.12        4.41      1.07 o 
  -8   4  17       46.84       47.98      1.71 o 
  -7   4  17        1.06        2.69      1.02 o 
  -6   4  17        2.94        2.22      0.95 o 
  -5   4  17        9.90       10.56      1.11 o 
  -4   4  17        8.25        7.11      1.27 o 
  -3   4  17        0.82       -1.08      1.08 o 
  -2   4  17        2.31        0.67      1.25 o 
  -1   4  17        0.24       -1.31      1.31 o 
 -15   5  17       10.19       11.38      1.85 o 
 -14   5  17        6.05        5.96      1.13 o 
 -13   5  17       12.12        9.83      1.75 o 
 -12   5  17       20.02       16.65      1.07 o 
 -11   5  17        3.41        3.82      0.94 o 
 -10   5  17        7.46        5.71      1.14 o 
  -9   5  17       38.83       39.91      1.70 o 
  -8   5  17      218.10      209.59      3.04 o 
  -7   5  17       10.79        8.60      1.14 o 
  -6   5  17      285.35      296.65      3.48 o 
  -5   5  17       28.08       19.93      1.18 o 
  -4   5  17        7.83        5.09      1.08 o 
  -3   5  17        3.36       -0.03      1.07 o 
  -2   5  17        0.45       -1.21      1.21 o 
 -15   6  17        1.31        2.67      1.67 o 
 -14   6  17        3.60        3.48      1.03 o 
 -13   6  17       15.04       14.68      1.56 o 
 -12   6  17        5.59        3.68      0.89 o 
 -11   6  17        0.32       -0.92      0.92 o 
 -10   6  17        7.55        6.34      0.96 o 
  -9   6  17      102.42       96.20      2.06 o 
  -8   6  17      253.15      266.40      3.57 o 
  -7   6  17      234.90      228.85      3.49 o 
  -6   6  17        1.70        2.11      1.08 o 
  -5   6  17        4.03        5.32      1.01 o 
  -4   6  17        0.62        0.81      1.06 o 
  -3   6  17        1.16        5.71      1.31 o 
  -2   6  17        0.53        0.83      1.29 o 
 -15   7  17       13.03       14.97      1.98 o 
 -14   7  17        2.69       -0.10      1.67 o 
 -13   7  17        0.11       -0.99      0.99 o 
 -12   7  17       25.13       22.34      1.22 o 
 -11   7  17        7.48        9.39      1.07 o 
 -10   7  17        6.62        7.06      0.98 o 
  -9   7  17       40.24       42.98      1.61 o 
  -8   7  17        1.06       -0.19      0.99 o 
  -7   7  17        4.10        3.49      1.14 o 
  -6   7  17        9.34        4.95      1.12 o 
  -5   7  17        0.51        1.47      1.14 o 
  -4   7  17       45.88       71.13      2.20 o 
  -3   7  17       22.13       19.80      1.63 o 
  -2   7  17        0.92        3.12      1.35 o 
 -14   8  17       11.24        9.76      1.88 o 
 -13   8  17       26.32       24.90      1.88 o 
 -12   8  17       92.18       93.16      1.81 o 
 -11   8  17        3.67        4.06      0.95 o 
 -10   8  17       64.79       54.19      1.89 o 
  -9   8  17       21.80       15.31      1.14 o 
  -8   8  17       14.79       13.00      1.18 o 
  -7   8  17       26.20       23.55      1.32 o 
  -6   8  17        1.55        1.52      1.08 o 
  -5   8  17       24.16       19.65      1.38 o 
  -4   8  17       24.41       22.05      1.47 o 
  -3   8  17        6.78       11.56      1.67 o 
  -2   8  17       22.86       20.50      2.15 o 
 -14   9  17       25.54       28.77      2.29 o 
 -13   9  17        7.19        5.73      2.02 o 
 -12   9  17       23.82       22.64      1.59 o 
 -11   9  17       11.28       10.97      1.01 o 
 -10   9  17        6.11        4.28      1.09 o 
  -9   9  17       34.84       40.29      1.65 o 
  -8   9  17       47.70       51.80      1.79 o 
  -7   9  17        6.73        8.29      1.18 o 
  -6   9  17        0.03        1.88      1.12 o 
  -5   9  17       27.15       27.32      1.52 o 
  -4   9  17       15.71       13.41      2.38 o 
  -3   9  17        1.20        1.53      2.29 o 
 -14  10  17       34.60       41.43      2.77 o 
 -13  10  17        0.00        0.14      1.73 o 
 -12  10  17       52.97       63.30      2.20 o 
 -11  10  17        0.00       -0.61      0.92 o 
 -10  10  17       79.15       88.76      2.02 o 
  -9  10  17        3.12        1.60      1.03 o 
  -8  10  17       15.85       15.08      1.23 o 
  -7  10  17        7.62        4.87      1.18 o 
  -6  10  17        4.72        2.43      1.21 o 
  -5  10  17        9.40        7.57      1.27 o 
  -4  10  17       17.10       13.28      1.85 o 
  -3  10  17        4.51        1.32      2.29 o 
 -13  11  17        1.60        0.01      1.76 o 
 -12  11  17       25.98       33.76      4.01 o 
 -11  11  17        0.04       -0.09      0.97 o 
 -10  11  17       24.50       25.64      1.32 o 
  -9  11  17       30.51       31.03      1.70 o 
  -8  11  17       19.07       20.54      1.31 o 
  -7  11  17       47.69       55.35      1.98 o 
  -6  11  17        2.66        3.19      1.40 o 
  -5  11  17        4.84        9.75      2.07 o 
  -4  11  17        1.12        3.37      1.69 o 
 -13  12  17        0.08       -0.22      2.39 o 
 -12  12  17        1.12       -0.54      1.83 o 
 -11  12  17       11.49       16.42      1.11 o 
 -10  12  17       75.82       85.30      2.01 o 
  -9  12  17        0.32        0.27      1.03 o 
  -8  12  17       12.83       12.52      1.50 o 
  -7  12  17       12.94       15.76      1.53 o 
  -6  12  17       14.67       14.17      1.92 o 
  -5  12  17        0.03       -0.98      1.54 o 
  -4  12  17        0.85        2.26      1.76 o 
 -12  13  17        7.63        5.37      2.07 o 
 -11  13  17       12.66       13.14      1.05 o 
 -10  13  17        1.94        3.74      1.37 o 
  -9  13  17        0.03       -0.49      1.99 o 
  -8  13  17        0.55       -1.31      1.31 o 
  -7  13  17        8.24       10.51      1.57 o 
  -6  13  17        9.26        9.89      1.76 o 
  -5  13  17        0.96       -0.98      1.69 o 
 -11  14  17        7.72        7.79      1.33 o 
 -10  14  17        3.24        2.36      1.89 o 
  -9  14  17       19.62       21.25      1.66 o 
  -8  14  17       16.84       12.97      1.50 o 
  -7  14  17        8.77        7.18      1.50 o 
  -6  14  17        3.70        4.14      1.50 o 
 -16   0  18      270.24      328.87      7.84 o 
 -15   0  18        2.70        8.20      2.18 o 
 -14   0  18       17.25       19.37      2.18 o 
 -13   0  18      290.31      366.74      8.27 o 
 -12   0  18      325.96      328.84      5.69 o 
 -11   0  18        5.43        3.70      1.39 o 
 -10   0  18       30.13       31.14      2.14 o 
  -9   0  18        5.43        5.29      1.46 o 
  -8   0  18      208.64      199.80      5.22 o 
  -7   0  18      148.36      141.59      3.69 o 
  -6   0  18      120.36      148.07      3.77 o 
  -5   0  18      123.76      146.55      8.16 o 
  -4   0  18       14.48        9.71      2.07 o 
  -3   0  18       63.81       52.48      5.22 o 
  -2   0  18        1.09       -1.09      2.61 o 
 -15   1  18        0.56        1.24      1.05 o 
 -14   1  18       15.51       17.94      1.54 o 
 -13   1  18        0.01        1.52      1.23 o 
 -12   1  18        0.13       -0.29      0.89 o 
 -11   1  18       19.97       20.54      1.14 o 
 -10   1  18       57.26       60.51      1.82 o 
  -9   1  18       94.36       98.19      2.11 o 
  -8   1  18        9.53        5.34      1.14 o 
  -7   1  18        8.16        5.73      1.13 o 
  -6   1  18        0.47        2.20      1.10 o 
  -5   1  18       12.88       13.95      1.28 o 
  -4   1  18       34.96       42.18      1.87 o 
  -3   1  18        0.35       -0.29      1.33 o 
  -2   1  18        2.20        2.90      1.41 o 
 -15   2  18        0.40       -0.54      1.03 o 
 -14   2  18        2.92        3.04      1.16 o 
 -13   2  18        6.05        8.03      1.30 o 
 -12   2  18        0.35        1.11      0.96 o 
 -11   2  18       42.72       46.74      1.60 o 
 -10   2  18      169.33      149.54      2.52 o 
  -9   2  18        1.15        0.23      0.97 o 
  -8   2  18       59.77       58.26      1.88 o 
  -7   2  18       17.65       17.08      1.30 o 
  -6   2  18       55.62       55.16      1.91 o 
  -5   2  18       11.74        7.27      1.21 o 
  -4   2  18       23.93       23.25      1.49 o 
  -3   2  18       30.11       41.36      1.83 o 
  -2   2  18        0.60       -0.42      1.34 o 
 -15   3  18       10.96       13.34      1.36 o 
 -14   3  18       47.37       53.94      2.03 o 
 -13   3  18       42.68       41.93      2.07 o 
 -12   3  18       75.96       71.64      2.00 o 
 -11   3  18       32.80       30.04      1.43 o 
 -10   3  18       43.30       42.41      1.67 o 
  -9   3  18       75.12       77.93      2.00 o 
  -8   3  18       49.59       53.58      1.84 o 
  -7   3  18       13.84       16.16      1.30 o 
  -6   3  18        2.67        3.27      1.14 o 
  -5   3  18        1.83        3.22      1.04 o 
  -4   3  18        9.01        4.47      1.12 o 
  -3   3  18       12.14       20.33      1.49 o 
  -2   3  18        5.99        5.03      1.43 o 
 -15   4  18       77.28       73.28      2.63 o 
 -14   4  18       45.56       57.88      2.07 o 
 -13   4  18        1.29        0.64      1.20 o 
 -12   4  18        8.92        9.16      1.12 o 
 -11   4  18        2.76        0.56      0.91 o 
 -10   4  18       63.07       54.25      2.01 o 
  -9   4  18       83.39       91.10      2.07 o 
  -8   4  18       23.71       20.93      1.30 o 
  -7   4  18        3.23        2.34      1.08 o 
  -6   4  18       16.01       10.23      1.07 o 
  -5   4  18       29.79       22.24      1.24 o 
  -4   4  18        8.83        8.54      1.18 o 
  -3   4  18        3.34        3.87      1.29 o 
 -15   5  18        6.26        6.00      1.17 o 
 -14   5  18        0.01        0.22      1.09 o 
 -13   5  18      101.72       98.03      2.36 o 
 -12   5  18       90.46       86.70      2.08 o 
 -11   5  18        7.51        6.92      1.01 o 
 -10   5  18       64.99       61.50      1.84 o 
  -9   5  18        4.71        4.94      1.08 o 
  -8   5  18        0.77        0.43      1.06 o 
  -7   5  18        0.56        4.43      1.14 o 
  -6   5  18        1.32       -1.03      1.03 o 
  -5   5  18        2.95       -0.11      1.16 o 
  -4   5  18        0.03       -0.19      1.07 o 
  -3   5  18       26.27       19.80      1.55 o 
 -15   6  18       32.82       41.23      2.88 o 
 -14   6  18        6.14        8.38      1.17 o 
 -13   6  18       19.16       14.01      1.25 o 
 -12   6  18        1.55        1.24      0.94 o 
 -11   6  18        1.71       -0.91      0.94 o 
 -10   6  18       12.79       12.34      1.10 o 
  -9   6  18       73.74       78.13      2.26 o 
  -8   6  18       22.89       27.56      1.66 o 
  -7   6  18       73.17       76.44      2.14 o 
  -6   6  18       19.15       20.74      1.38 o 
  -5   6  18        2.16        1.08      1.23 o 
  -4   6  18       37.19       45.37      2.14 o 
  -3   6  18        7.68        5.62      1.92 o 
 -15   7  18        1.11       -1.09      2.18 o 
 -14   7  18       33.26       33.04      2.63 o 
 -13   7  18        6.63        7.52      1.17 o 
 -12   7  18       14.38       14.92      1.06 o 
 -11   7  18       11.29        8.01      1.09 o 
 -10   7  18       62.01       74.67      1.95 o 
  -9   7  18        0.84        0.82      1.02 o 
  -8   7  18       84.61       89.86      2.18 o 
  -7   7  18       38.43       44.85      1.91 o 
  -6   7  18      162.03      167.57      2.96 o 
  -5   7  18       97.98      115.01      2.56 o 
  -4   7  18       29.79       27.51      1.88 o 
  -3   7  18        0.54        1.41      2.00 o 
 -14   8  18       13.38       13.67      2.04 o 
 -13   8  18        5.76        4.68      1.17 o 
 -12   8  18        2.11        1.61      0.95 o 
 -11   8  18       14.46       14.84      1.27 o 
 -10   8  18        7.75        7.00      1.09 o 
  -9   8  18       40.06       45.61      1.79 o 
  -8   8  18        6.48        6.96      1.16 o 
  -7   8  18        1.82        3.40      1.13 o 
  -6   8  18       11.85       13.66      1.34 o 
  -5   8  18        7.09        8.59      1.48 o 
  -4   8  18       52.01       55.27      2.91 o 
 -14   9  18        0.05       -0.05      1.73 o 
 -13   9  18       31.65       32.96      1.82 o 
 -12   9  18        1.66        1.01      0.97 o 
 -11   9  18        1.88        1.68      1.00 o 
 -10   9  18        2.01        1.35      1.09 o 
  -9   9  18        1.77        2.54      1.07 o 
  -8   9  18       22.21       24.51      1.42 o 
  -7   9  18       57.90       53.04      2.02 o 
  -6   9  18       18.93       21.25      1.71 o 
  -5   9  18       14.79       24.54      2.07 o 
  -4   9  18        0.00       -0.95      1.76 o 
 -13  10  18        1.13       -0.73      1.83 o 
 -12  10  18      135.88      176.90      2.98 o 
 -11  10  18       40.76       45.75      1.77 o 
 -10  10  18        2.29        0.94      1.06 o 
  -9  10  18       18.32       17.73      1.29 o 
  -8  10  18       32.89       41.17      2.24 o 
  -7  10  18        2.50        0.60      1.37 o 
  -6  10  18       18.86       16.10      1.62 o 
  -5  10  18        4.77        5.10      1.76 o 
  -4  10  18        0.53        0.15      1.76 o 
 -13  11  18        2.32        0.44      1.76 o 
 -12  11  18       30.50       32.06      1.46 o 
 -11  11  18        5.30        5.09      1.36 o 
 -10  11  18       56.35       55.25      2.29 o 
  -9  11  18        1.10        1.47      1.52 o 
  -8  11  18        4.71        5.68      1.40 o 
  -7  11  18       22.66       24.60      1.78 o 
  -6  11  18        8.27        9.23      1.83 o 
  -5  11  18        8.58        8.21      1.85 o 
 -12  12  18        1.50        1.07      0.91 o 
 -11  12  18       15.61       17.80      1.50 o 
 -10  12  18        0.23       -0.76      1.34 o 
  -9  12  18       12.28       15.89      1.57 o 
  -8  12  18        1.56        3.54      1.41 o 
  -7  12  18        1.96        0.91      1.67 o 
  -6  12  18        6.00        5.60      1.76 o 
 -11  13  18        0.03       -0.39      1.45 o 
 -10  13  18       49.94       61.33      2.52 o 
  -9  13  18        0.44        0.22      1.34 o 
  -8  13  18       38.06       48.41      2.40 o 
  -7  13  18        7.59        7.55      1.59 o 
 -15   1  19       61.20       69.52      2.26 o 
 -14   1  19        7.30        8.75      1.39 o 
 -13   1  19        4.13        2.69      1.30 o 
 -12   1  19        3.00        2.02      0.95 o 
 -11   1  19        2.40        1.49      1.03 o 
 -10   1  19        0.27       -0.69      1.03 o 
  -9   1  19        2.64        1.07      1.08 o 
  -8   1  19        0.17        2.19      1.26 o 
  -7   1  19        0.35        2.24      1.10 o 
  -6   1  19        9.95        6.80      1.21 o 
  -5   1  19        3.61        0.93      1.19 o 
  -4   1  19       24.56       23.42      1.63 o 
 -15   2  19        4.86        8.01      1.29 o 
 -14   2  19        4.84        7.86      2.39 o 
 -13   2  19        1.35        0.98      1.23 o 
 -12   2  19        5.15        5.48      1.00 o 
 -11   2  19        3.68        3.19      1.00 o 
 -10   2  19       22.09       17.37      1.22 o 
  -9   2  19       77.98       83.92      2.19 o 
  -8   2  19       16.82       16.21      1.30 o 
  -7   2  19       22.63       15.57      1.32 o 
  -6   2  19        0.35       -1.14      1.14 o 
  -5   2  19        0.29        0.33      1.17 o 
  -4   2  19        8.75        8.62      1.28 o 
 -15   3  19       44.83       57.25      2.22 o 
 -14   3  19        3.82        8.42      1.27 o 
 -13   3  19        7.99        7.56      1.46 o 
 -12   3  19       19.38       13.31      1.13 o 
 -11   3  19       35.96       29.96      1.51 o 
 -10   3  19       84.74       91.48      2.19 o 
  -9   3  19        0.03       -1.03      1.03 o 
  -8   3  19      102.83      130.07      2.60 o 
  -7   3  19        2.72        0.62      1.14 o 
  -6   3  19        2.59        1.84      1.21 o 
  -5   3  19        3.35        2.70      1.24 o 
  -4   3  19       20.54       28.63      1.86 o 
 -15   4  19       47.59       65.01      2.24 o 
 -14   4  19        5.59        4.44      1.18 o 
 -13   4  19        0.46       -0.36      1.30 o 
 -12   4  19        1.09        0.06      1.04 o 
 -11   4  19       13.02       11.35      1.13 o 
 -10   4  19       71.26       88.87      2.26 o 
  -9   4  19       24.85       23.19      1.35 o 
  -8   4  19       56.52       69.96      2.12 o 
  -7   4  19       13.35       14.72      1.38 o 
  -6   4  19        4.51        1.72      1.32 o 
  -5   4  19        5.61        3.68      1.32 o 
  -4   4  19        3.17        0.51      1.58 o 
 -15   5  19        0.71        1.23      1.23 o 
 -14   5  19       28.05       31.97      2.16 o 
 -13   5  19        5.21        6.28      1.63 o 
 -12   5  19        2.19        1.21      1.07 o 
 -11   5  19        0.04       -1.16      1.16 o 
 -10   5  19        0.39        0.00      0.99 o 
  -9   5  19       25.30       28.15      2.35 o 
  -8   5  19       12.58       13.98      1.38 o 
  -7   5  19        5.29        2.77      1.17 o 
  -6   5  19       20.57       17.04      1.44 o 
  -5   5  19        2.70       -0.15      1.21 o 
  -4   5  19        0.26       -1.85      1.85 o 
 -14   6  19       14.28       17.19      1.54 o 
 -13   6  19        0.03       -1.13      1.13 o 
 -12   6  19        3.43        2.46      1.07 o 
 -11   6  19       33.42       31.71      1.57 o 
 -10   6  19        0.03       -1.02      1.02 o 
  -9   6  19        7.59        7.83      1.16 o 
  -8   6  19       17.92       17.97      1.35 o 
  -7   6  19       64.96       61.21      3.35 o 
  -6   6  19        9.58        4.96      1.45 o 
  -5   6  19       14.79       10.86      1.65 o 
  -4   6  19       16.95       25.93      2.46 o 
 -14   7  19        5.35        9.38      1.31 o 
 -13   7  19       17.54       18.06      1.74 o 
 -12   7  19       12.22        9.90      1.20 o 
 -11   7  19       11.26        8.76      1.10 o 
 -10   7  19        3.37        4.46      1.07 o 
  -9   7  19       23.83       18.91      1.34 o 
  -8   7  19        8.82        6.24      1.21 o 
  -7   7  19        9.47        6.74      1.40 o 
  -6   7  19       35.72       37.07      2.65 o 
  -5   7  19        6.71        5.10      1.62 o 
 -14   8  19        0.57       -1.83      1.83 o 
 -13   8  19        5.71        3.75      1.26 o 
 -12   8  19       15.62       12.70      1.56 o 
 -11   8  19       51.02       53.33      3.05 o 
 -10   8  19       33.83       35.58      3.67 o 
  -9   8  19       12.26       12.19      1.47 o 
  -8   8  19        4.26        5.22      1.44 o 
  -7   8  19        1.09        0.41      1.37 o 
  -6   8  19       18.85       21.43      1.80 o 
  -5   8  19        7.06        9.09      1.96 o 
 -13   9  19        1.83        1.35      1.28 o 
 -12   9  19       47.50       46.46      2.18 o 
 -11   9  19        1.51        1.88      1.52 o 
 -10   9  19        0.34        0.19      1.31 o 
  -9   9  19       20.04       17.06      1.57 o 
  -8   9  19       28.89       31.34      1.97 o 
  -7   9  19       10.69       12.93      1.61 o 
  -6   9  19        0.60       -1.06      1.46 o 
 -12  10  19        5.85        5.65      1.37 o 
 -11  10  19       18.95       18.91      1.60 o 
 -10  10  19        0.29       -0.99      2.29 o 
  -9  10  19        0.72        0.16      1.31 o 
  -8  10  19       22.28       19.40      1.72 o 
  -7  10  19        0.06       -1.28      1.41 o 
  -6  10  19       21.54       32.04      2.38 o 
 -12  11  19       25.63       26.57      1.88 o 
 -11  11  19        1.14        1.53      1.36 o 
 -10  11  19       28.86       32.79      2.50 o 
  -9  11  19        7.33        8.79      1.57 o 
  -8  11  19        0.03        0.45      1.37 o 
  -7  11  19        0.08        0.04      1.67 o 
 -10  12  19        1.59        0.34      1.57 o 
  -9  12  19        5.70        6.34      1.67 o 
 -15   0  20       35.48       57.02      3.70 o 
 -14   0  20        0.55        1.74      1.96 o 
 -13   0  20        0.90       -0.87      1.96 o 
 -12   0  20        1.35        2.39      1.96 o 
 -11   0  20      184.69      182.32      4.23 o 
 -10   0  20      141.61      122.81      3.68 o 
  -9   0  20      582.06      649.17     36.24 o 
  -8   0  20       27.66       22.68      2.07 o 
  -7   0  20        1.67       -1.54      1.54 o 
  -6   0  20        1.55        1.05      1.67 o 
  -5   0  20        0.25       -0.82      1.83 o 
 -15   1  20        2.74        7.71      1.29 o 
 -14   1  20        0.47        0.98      1.39 o 
 -13   1  20        3.88        5.33      1.39 o 
 -12   1  20       31.94       26.86      3.05 o 
 -11   1  20        0.89        0.95      1.11 o 
 -10   1  20       24.52       23.17      1.57 o 
  -9   1  20       95.34      114.34      2.60 o 
  -8   1  20       27.73       38.53      2.48 o 
  -7   1  20        0.11       -0.17      1.14 o 
  -6   1  20        0.00        0.37      1.21 o 
  -5   1  20        1.14        4.61      1.58 o 
 -15   2  20        6.81        9.07      2.07 o 
 -14   2  20        7.22        4.95      1.46 o 
 -13   2  20        0.01       -1.31      1.31 o 
 -12   2  20        1.45        1.52      1.39 o 
 -11   2  20       37.87       33.04      1.65 o 
 -10   2  20        1.61       -0.76      2.26 o 
  -9   2  20       30.10       40.46      1.90 o 
  -8   2  20       94.51      104.77      2.47 o 
  -7   2  20        3.50        4.03      1.18 o 
  -6   2  20        5.49        4.96      1.27 o 
  -5   2  20        2.00       -0.22      1.50 o 
 -15   3  20       38.96       38.06      2.29 o 
 -14   3  20       23.84       23.43      1.76 o 
 -13   3  20       89.14       94.73      2.91 o 
 -12   3  20        0.97       -1.08      1.30 o 
 -11   3  20       13.02       10.40      1.41 o 
 -10   3  20        0.00       -1.76      1.76 o 
  -9   3  20       10.53       11.20      1.48 o 
  -8   3  20       16.25       13.51      1.38 o 
  -7   3  20        1.12        0.11      1.16 o 
  -6   3  20        0.11        1.78      1.45 o 
  -5   3  20       17.83       17.86      1.75 o 
 -14   4  20        8.98        9.06      1.52 o 
 -13   4  20        5.34        8.67      1.46 o 
 -12   4  20        0.06        0.22      2.18 o 
 -11   4  20        0.02       -1.38      1.38 o 
 -10   4  20        4.74        2.74      1.19 o 
  -9   4  20       26.63       28.23      1.49 o 
  -8   4  20       10.59       14.00      1.58 o 
  -7   4  20        0.22       -0.51      1.38 o 
  -6   4  20        0.23       -1.01      1.37 o 
  -5   4  20        1.98        4.43      1.67 o 
 -14   5  20       10.19        5.73      1.57 o 
 -13   5  20       24.06       32.00      2.15 o 
 -12   5  20        1.08       -0.27      1.36 o 
 -11   5  20        0.01       -1.44      1.44 o 
 -10   5  20       16.74       17.83      1.64 o 
  -9   5  20        6.05       10.48      1.45 o 
  -8   5  20       28.70       37.13      2.22 o 
  -7   5  20        8.15        2.08      1.46 o 
  -6   5  20        0.74       -0.07      1.51 o 
 -14   6  20        0.53       -0.97      1.23 o 
 -13   6  20       10.25        5.94      1.52 o 
 -12   6  20       95.81       94.95      2.82 o 
 -11   6  20        4.58        3.20      1.28 o 
 -10   6  20       11.05        8.40      1.40 o 
  -9   6  20       56.04       61.99      2.40 o 
  -8   6  20        0.00        1.22      1.37 o 
  -7   6  20        0.11       -0.53      1.34 o 
  -6   6  20        0.02       -0.42      1.55 o 
 -13   7  20       71.50       79.83      2.47 o 
 -12   7  20        4.35        6.11      2.61 o 
 -11   7  20       14.61       15.24      1.83 o 
 -10   7  20       63.46       76.02      3.71 o 
  -9   7  20        4.65        5.33      1.37 o 
  -8   7  20        5.31        4.10      1.53 o 
  -7   7  20       30.52       28.39      2.28 o 
  -6   7  20        6.56        3.44      1.96 o 
 -13   8  20        3.81        4.45      1.31 o 
 -12   8  20        1.11       -0.21      2.29 o 
 -11   8  20       16.11       18.29      3.26 o 
 -10   8  20        3.14        5.42      1.40 o 
  -9   8  20       57.44       72.89      2.54 o 
  -8   8  20       11.45       14.39      1.62 o 
  -7   8  20       18.63       13.99      1.67 o 
 -12   9  20        3.98        5.51      1.36 o 
 -11   9  20        3.67        6.30      1.85 o 
 -10   9  20       22.14       23.65      2.39 o 
  -9   9  20        0.37       -0.39      1.40 o 
  -8   9  20       52.91       52.59      2.47 o 
 -11  10  20       98.22      120.86      3.50 o 
 -10  10  20        2.26        1.11      1.85 o 
  -9  10  20        0.94        0.44      1.96 o 
 -14   1  21        0.17        1.09      1.39 o 
 -13   1  21       16.40       16.06      1.69 o 
 -12   1  21        1.38       -1.35      1.46 o 
 -11   1  21       10.37        7.60      1.76 o 
 -10   1  21      100.46      119.15      3.61 o 
  -9   1  21       31.59       40.37      2.77 o 
  -8   1  21        1.04        1.71      1.61 o 
  -7   1  21        9.53        8.72      1.92 o 
 -14   2  21        2.35        4.58      1.85 o 
 -13   2  21        4.84        4.18      1.46 o 
 -12   2  21        0.01       -1.54      1.54 o 
 -11   2  21       75.50       76.82      3.00 o 
 -10   2  21        4.99        6.42      1.69 o 
  -9   2  21        5.70        9.10      1.85 o 
  -8   2  21        0.56       -0.44      1.54 o 
  -7   2  21        1.02        0.22      1.69 o 
 -14   3  21       35.42       49.00      3.70 o 
 -13   3  21       64.86       79.99      2.84 o 
 -12   3  21        6.82        9.97      1.69 o 
 -11   3  21        6.23        9.20      1.76 o 
 -10   3  21      122.75      129.10      3.69 o 
  -9   3  21        6.75        8.76      2.72 o 
  -8   3  21        3.48        3.59      1.69 o 
  -7   3  21        5.45        8.60      1.85 o 
 -13   4  21       12.01       15.16      1.76 o 
 -12   4  21        5.85        8.00      1.61 o 
 -11   4  21       36.39       38.91      2.60 o 
 -10   4  21        3.42        2.83      1.74 o 
  -9   4  21       68.09       81.41      3.08 o 
  -8   4  21       14.17       12.82      1.92 o 
  -7   4  21       10.28       11.12      1.92 o 
 -13   5  21        0.30       -0.57      1.52 o 
 -12   5  21        3.21        4.18      1.52 o 
 -11   5  21       12.95       14.34      1.83 o 
 -10   5  21       99.44      114.42      3.53 o 
  -9   5  21       18.62       21.28      2.83 o 
  -8   5  21        2.30        2.18      1.85 o 
 -13   6  21        3.48        5.16      1.52 o 
 -12   6  21        0.03        0.48      1.52 o 
 -11   6  21        2.67       -0.17      1.52 o 
 -10   6  21       12.45       12.29      1.92 o 
  -9   6  21       57.97       77.00      3.22 o 
  -8   6  21       14.57       17.62      2.07 o 
 -12   7  21        4.90        3.26      1.67 o 
 -11   7  21       13.18       10.08      1.83 o 
 -10   7  21       13.33       13.58      1.85 o 
  -9   7  21        2.34        2.63      1.76 o 
 -13   0  22       54.89       53.32      3.92 o 
 -12   0  22       63.30       65.51      4.14 o 
 -11   0  22       12.08        8.49      2.61 o 
 -10   0  22       20.49       22.20      3.05 o 
  -9   0  22        0.95        0.44      2.39 o 
 -13   1  22        1.85        0.98      1.54 o 
 -12   1  22        6.09        2.33      1.61 o 
 -11   1  22       37.38       33.74      2.31 o 
 -10   1  22        0.94        5.44      1.85 o 
  -9   1  22        0.33       -0.31      1.96 o 
 -12   2  22       36.03       40.04      3.37 o 
 -11   2  22       40.21       48.26      2.69 o 
 -10   2  22      178.71      191.32      4.54 o 
  -9   2  22       15.74       14.27      1.92 o 
 -12   3  22        4.99        9.87      2.29 o 
 -11   3  22        1.16        3.11      1.76 o 
 -10   3  22        0.20        1.20      1.69 o 
 -11   4  22       17.51       14.15      1.85 o 
                                                 
